# Supplementary material for: The negative adipogenesis regulator Dlk1 is transcriptionally regulated by Ifrd1 (TIS7) and translationally by its orthologue Ifrd2 (SKMc15)
Source: eLife. 2023 Aug 21;12:e88350. doi: 10.7554/eLife.88350 (PMC10468205; doi:10.7554/eLife.88350)
Supplement: Figure 1—figure supplement 2—source data 1. [file elife-88350-fig1-figsupp2-data1.zip]

Archive with 9 entries (6 files):
- Figure 1 - figure supplement 2/
- Figure 1 - figure supplement 2/figure 1 - figure supplement 2I/
- Figure 1 - figure supplement 2/figure 1 - figure supplement 2I/b_actin.Tif
- Figure 1 - figure supplement 2/figure 1 - figure supplement 2I/IFRD1.Tif
- Figure 1 - figure supplement 2/figure 1 - figure supplement 2I/manuscript Figure 1 - supplement 2I,J labeled.pdf
- Figure 1 - figure supplement 2/figure 1 - figure supplement 2J/
- Figure 1 - figure supplement 2/figure 1 - figure supplement 2J/beta-actin.Tif
- Figure 1 - figure supplement 2/figure 1 - figure supplement 2J/IFRD2.Tif
- Figure 1 - figure supplement 2/figure 1 - figure supplement 2J/manuscript Figure 1 - supplement 2I,J labeled.pdf
