# Supplementary material for: The negative adipogenesis regulator Dlk1 is transcriptionally regulated by Ifrd1 (TIS7) and translationally by its orthologue Ifrd2 (SKMc15)
Source: eLife. 2023 Aug 21;12:e88350. doi: 10.7554/eLife.88350 (PMC10468205; doi:10.7554/eLife.88350)
Supplement: Figure 2—source data 2. [file elife-88350-fig2-data2.zip]

Archive with 4 entries (3 files):
- Figure 2E - source data/
- Figure 2E - source data/DLK-1 center lane 2 and 3.tif
- Figure 2E - source data/GAPDH bottom lane 2 and 3.tif
- Figure 2E - source data/manuscript Fig 2E labeled.pdf
