# Supplementary material for: The negative adipogenesis regulator Dlk1 is transcriptionally regulated by Ifrd1 (TIS7) and translationally by its orthologue Ifrd2 (SKMc15)
Source: eLife. 2023 Aug 21;12:e88350. doi: 10.7554/eLife.88350 (PMC10468205; doi:10.7554/eLife.88350)
Supplement: Figure 2—source data 3. [file elife-88350-fig2-data3.zip]

Archive with 4 entries (3 files):
- Figure 2G - source data/
- Figure 2G - source data/DLK-1_center membrane_lane 1 and 2.tif
- Figure 2G - source data/GAPDH_bottom membrane_lane 1 and 2.tif
- Figure 2G - source data/manuscript Fig 2G labeled.pdf
