# Supplementary material for: The negative adipogenesis regulator Dlk1 is transcriptionally regulated by Ifrd1 (TIS7) and translationally by its orthologue Ifrd2 (SKMc15)
Source: eLife. 2023 Aug 21;12:e88350. doi: 10.7554/eLife.88350 (PMC10468205; doi:10.7554/eLife.88350)
Supplement: Figure 3—source data 1. [file elife-88350-fig3-data1.zip]

Archive with 4 entries (3 files):
- Figure 3B - source data/
- Figure 3B - source data/DLK1 lower membrane lanes 1-2 and 5-8.Tif
- Figure 3B - source data/GAPDH lowest membrane lanes 1-2 and 5-8.Tif
- Figure 3B - source data/manuscript Fig 3B labeled.pdf
