# Supplementary material for: The negative adipogenesis regulator Dlk1 is transcriptionally regulated by Ifrd1 (TIS7) and translationally by its orthologue Ifrd2 (SKMc15)
Source: eLife. 2023 Aug 21;12:e88350. doi: 10.7554/eLife.88350 (PMC10468205; doi:10.7554/eLife.88350)
Supplement: Figure 3—source data 2. [file elife-88350-fig3-data2.zip]

Archive with 16,263 entries (9,989 files):
- Figure 3G/
- Figure 3G/F_rundata-20180710124936.ord
- Figure 3G/rundata-20170703135638/
- Figure 3G/rundata-20170703135638.ord
- Figure 3G/rundata-20170703135638/cycledata.1.1.4.xml
- Figure 3G/rundata-20170703135638/cycledata.1.1.6.xml
- Figure 3G/rundata-20170703135638/cycledata.1.10.4.xml
- Figure 3G/rundata-20170703135638/cycledata.1.10.6.xml
- Figure 3G/rundata-20170703135638/cycledata.1.100.6.xml
- Figure 3G/rundata-20170703135638/cycledata.1.101.6.xml
- Figure 3G/rundata-20170703135638/cycledata.1.102.6.xml
- Figure 3G/rundata-20170703135638/cycledata.1.103.6.xml
- Figure 3G/rundata-20170703135638/cycledata.1.104.6.xml
- Figure 3G/rundata-20170703135638/cycledata.1.105.6.xml
- Figure 3G/rundata-20170703135638/cycledata.1.106.6.xml
- Figure 3G/rundata-20170703135638/cycledata.1.107.6.xml
- Figure 3G/rundata-20170703135638/cycledata.1.108.6.xml
- Figure 3G/rundata-20170703135638/cycledata.1.109.6.xml
- Figure 3G/rundata-20170703135638/cycledata.1.11.4.xml
- Figure 3G/rundata-20170703135638/cycledata.1.11.6.xml
- Figure 3G/rundata-20170703135638/cycledata.1.110.6.xml
- Figure 3G/rundata-20170703135638/cycledata.1.111.6.xml
- Figure 3G/rundata-20170703135638/cycledata.1.112.6.xml
- Figure 3G/rundata-20170703135638/cycledata.1.113.6.xml
- Figure 3G/rundata-20170703135638/cycledata.1.114.6.xml
- Figure 3G/rundata-20170703135638/cycledata.1.115.6.xml
- Figure 3G/rundata-20170703135638/cycledata.1.116.6.xml
- Figure 3G/rundata-20170703135638/cycledata.1.117.6.xml
- Figure 3G/rundata-20170703135638/cycledata.1.118.6.xml
- Figure 3G/rundata-20170703135638/cycledata.1.119.6.xml
- Figure 3G/rundata-20170703135638/cycledata.1.12.4.xml
- Figure 3G/rundata-20170703135638/cycledata.1.12.6.xml
- Figure 3G/rundata-20170703135638/cycledata.1.120.6.xml
- Figure 3G/rundata-20170703135638/cycledata.1.121.6.xml
- Figure 3G/rundata-20170703135638/cycledata.1.122.6.xml
- Figure 3G/rundata-20170703135638/cycledata.1.123.6.xml
- Figure 3G/rundata-20170703135638/cycledata.1.124.6.xml
- Figure 3G/rundata-20170703135638/cycledata.1.125.6.xml
- Figure 3G/rundata-20170703135638/cycledata.1.126.6.xml
- Figure 3G/rundata-20170703135638/cycledata.1.127.6.xml
- Figure 3G/rundata-20170703135638/cycledata.1.128.6.xml
- Figure 3G/rundata-20170703135638/cycledata.1.129.6.xml
- Figure 3G/rundata-20170703135638/cycledata.1.13.4.xml
- Figure 3G/rundata-20170703135638/cycledata.1.13.6.xml
- Figure 3G/rundata-20170703135638/cycledata.1.130.6.xml
- Figure 3G/rundata-20170703135638/cycledata.1.131.6.xml
- Figure 3G/rundata-20170703135638/cycledata.1.132.6.xml
- Figure 3G/rundata-20170703135638/cycledata.1.133.6.xml
- Figure 3G/rundata-20170703135638/cycledata.1.134.6.xml
- Figure 3G/rundata-20170703135638/cycledata.1.135.6.xml
- Figure 3G/rundata-20170703135638/cycledata.1.136.6.xml
- Figure 3G/rundata-20170703135638/cycledata.1.137.6.xml
- Figure 3G/rundata-20170703135638/cycledata.1.138.6.xml
- Figure 3G/rundata-20170703135638/cycledata.1.139.6.xml
- Figure 3G/rundata-20170703135638/cycledata.1.14.4.xml
- Figure 3G/rundata-20170703135638/cycledata.1.14.6.xml
- Figure 3G/rundata-20170703135638/cycledata.1.140.6.xml
- Figure 3G/rundata-20170703135638/cycledata.1.141.6.xml
- Figure 3G/rundata-20170703135638/cycledata.1.142.6.xml
- Figure 3G/rundata-20170703135638/cycledata.1.143.6.xml
- Figure 3G/rundata-20170703135638/cycledata.1.144.6.xml
- Figure 3G/rundata-20170703135638/cycledata.1.145.6.xml
- Figure 3G/rundata-20170703135638/cycledata.1.146.6.xml
- Figure 3G/rundata-20170703135638/cycledata.1.147.6.xml
- Figure 3G/rundata-20170703135638/cycledata.1.148.6.xml
- Figure 3G/rundata-20170703135638/cycledata.1.149.6.xml
- Figure 3G/rundata-20170703135638/cycledata.1.15.4.xml
- Figure 3G/rundata-20170703135638/cycledata.1.15.6.xml
- Figure 3G/rundata-20170703135638/cycledata.1.150.6.xml
- Figure 3G/rundata-20170703135638/cycledata.1.151.6.xml
- Figure 3G/rundata-20170703135638/cycledata.1.152.6.xml
- Figure 3G/rundata-20170703135638/cycledata.1.153.6.xml
- Figure 3G/rundata-20170703135638/cycledata.1.154.6.xml
- Figure 3G/rundata-20170703135638/cycledata.1.155.6.xml
- Figure 3G/rundata-20170703135638/cycledata.1.156.6.xml
- Figure 3G/rundata-20170703135638/cycledata.1.157.6.xml
- Figure 3G/rundata-20170703135638/cycledata.1.158.6.xml
- Figure 3G/rundata-20170703135638/cycledata.1.159.6.xml
- Figure 3G/rundata-20170703135638/cycledata.1.16.4.xml
- Figure 3G/rundata-20170703135638/cycledata.1.16.6.xml
- Figure 3G/rundata-20170703135638/cycledata.1.160.6.xml
- Figure 3G/rundata-20170703135638/cycledata.1.161.6.xml
- Figure 3G/rundata-20170703135638/cycledata.1.162.6.xml
- Figure 3G/rundata-20170703135638/cycledata.1.163.6.xml
- Figure 3G/rundata-20170703135638/cycledata.1.164.6.xml
- Figure 3G/rundata-20170703135638/cycledata.1.165.6.xml
- Figure 3G/rundata-20170703135638/cycledata.1.166.6.xml
- Figure 3G/rundata-20170703135638/cycledata.1.167.6.xml
- Figure 3G/rundata-20170703135638/cycledata.1.168.6.xml
- Figure 3G/rundata-20170703135638/cycledata.1.169.6.xml
- Figure 3G/rundata-20170703135638/cycledata.1.17.4.xml
- Figure 3G/rundata-20170703135638/cycledata.1.17.6.xml
- Figure 3G/rundata-20170703135638/cycledata.1.170.6.xml
- Figure 3G/rundata-20170703135638/cycledata.1.171.6.xml
- Figure 3G/rundata-20170703135638/cycledata.1.172.6.xml
- Figure 3G/rundata-20170703135638/cycledata.1.173.6.xml
- Figure 3G/rundata-20170703135638/cycledata.1.174.6.xml
- Figure 3G/rundata-20170703135638/cycledata.1.175.6.xml
- Figure 3G/rundata-20170703135638/cycledata.1.176.6.xml
- Figure 3G/rundata-20170703135638/cycledata.1.18.4.xml
- Figure 3G/rundata-20170703135638/cycledata.1.18.6.xml
- Figure 3G/rundata-20170703135638/cycledata.1.19.4.xml
- Figure 3G/rundata-20170703135638/cycledata.1.19.6.xml
- Figure 3G/rundata-20170703135638/cycledata.1.2.4.xml
- Figure 3G/rundata-20170703135638/cycledata.1.2.6.xml
- Figure 3G/rundata-20170703135638/cycledata.1.20.4.xml
- Figure 3G/rundata-20170703135638/cycledata.1.20.6.xml
- Figure 3G/rundata-20170703135638/cycledata.1.21.4.xml
- Figure 3G/rundata-20170703135638/cycledata.1.21.6.xml
- Figure 3G/rundata-20170703135638/cycledata.1.22.4.xml
- Figure 3G/rundata-20170703135638/cycledata.1.22.6.xml
- Figure 3G/rundata-20170703135638/cycledata.1.23.4.xml
- Figure 3G/rundata-20170703135638/cycledata.1.23.6.xml
- Figure 3G/rundata-20170703135638/cycledata.1.24.4.xml
- Figure 3G/rundata-20170703135638/cycledata.1.24.6.xml
- Figure 3G/rundata-20170703135638/cycledata.1.25.4.xml
- Figure 3G/rundata-20170703135638/cycledata.1.25.6.xml
- Figure 3G/rundata-20170703135638/cycledata.1.26.4.xml
- Figure 3G/rundata-20170703135638/cycledata.1.26.6.xml
- Figure 3G/rundata-20170703135638/cycledata.1.27.4.xml
- Figure 3G/rundata-20170703135638/cycledata.1.27.6.xml
- Figure 3G/rundata-20170703135638/cycledata.1.28.4.xml
- Figure 3G/rundata-20170703135638/cycledata.1.28.6.xml
- Figure 3G/rundata-20170703135638/cycledata.1.29.4.xml
- Figure 3G/rundata-20170703135638/cycledata.1.29.6.xml
- Figure 3G/rundata-20170703135638/cycledata.1.3.4.xml
- Figure 3G/rundata-20170703135638/cycledata.1.3.6.xml
- Figure 3G/rundata-20170703135638/cycledata.1.30.4.xml
- Figure 3G/rundata-20170703135638/cycledata.1.30.6.xml
- Figure 3G/rundata-20170703135638/cycledata.1.31.4.xml
- Figure 3G/rundata-20170703135638/cycledata.1.31.6.xml
- Figure 3G/rundata-20170703135638/cycledata.1.32.4.xml
- Figure 3G/rundata-20170703135638/cycledata.1.32.6.xml
- Figure 3G/rundata-20170703135638/cycledata.1.33.4.xml
- Figure 3G/rundata-20170703135638/cycledata.1.33.6.xml
- Figure 3G/rundata-20170703135638/cycledata.1.34.4.xml
- Figure 3G/rundata-20170703135638/cycledata.1.34.6.xml
- Figure 3G/rundata-20170703135638/cycledata.1.35.4.xml
- Figure 3G/rundata-20170703135638/cycledata.1.35.6.xml
- Figure 3G/rundata-20170703135638/cycledata.1.36.4.xml
- Figure 3G/rundata-20170703135638/cycledata.1.36.6.xml
- Figure 3G/rundata-20170703135638/cycledata.1.37.4.xml
- Figure 3G/rundata-20170703135638/cycledata.1.37.6.xml
- Figure 3G/rundata-20170703135638/cycledata.1.38.4.xml
- Figure 3G/rundata-20170703135638/cycledata.1.38.6.xml
- Figure 3G/rundata-20170703135638/cycledata.1.39.4.xml
- Figure 3G/rundata-20170703135638/cycledata.1.39.6.xml
- Figure 3G/rundata-20170703135638/cycledata.1.4.4.xml
- Figure 3G/rundata-20170703135638/cycledata.1.4.6.xml
- Figure 3G/rundata-20170703135638/cycledata.1.40.4.xml
- Figure 3G/rundata-20170703135638/cycledata.1.40.6.xml
- Figure 3G/rundata-20170703135638/cycledata.1.41.6.xml
- Figure 3G/rundata-20170703135638/cycledata.1.42.6.xml
- Figure 3G/rundata-20170703135638/cycledata.1.43.6.xml
- Figure 3G/rundata-20170703135638/cycledata.1.44.6.xml
- Figure 3G/rundata-20170703135638/cycledata.1.45.6.xml
- Figure 3G/rundata-20170703135638/cycledata.1.46.6.xml
- Figure 3G/rundata-20170703135638/cycledata.1.47.6.xml
- Figure 3G/rundata-20170703135638/cycledata.1.48.6.xml
- Figure 3G/rundata-20170703135638/cycledata.1.49.6.xml
- Figure 3G/rundata-20170703135638/cycledata.1.5.4.xml
- Figure 3G/rundata-20170703135638/cycledata.1.5.6.xml
- Figure 3G/rundata-20170703135638/cycledata.1.50.6.xml
- Figure 3G/rundata-20170703135638/cycledata.1.51.6.xml
- Figure 3G/rundata-20170703135638/cycledata.1.52.6.xml
- Figure 3G/rundata-20170703135638/cycledata.1.53.6.xml
- Figure 3G/rundata-20170703135638/cycledata.1.54.6.xml
- Figure 3G/rundata-20170703135638/cycledata.1.55.6.xml
- Figure 3G/rundata-20170703135638/cycledata.1.56.6.xml
- Figure 3G/rundata-20170703135638/cycledata.1.57.6.xml
- Figure 3G/rundata-20170703135638/cycledata.1.58.6.xml
- Figure 3G/rundata-20170703135638/cycledata.1.59.6.xml
- Figure 3G/rundata-20170703135638/cycledata.1.6.4.xml
- Figure 3G/rundata-20170703135638/cycledata.1.6.6.xml
- Figure 3G/rundata-20170703135638/cycledata.1.60.6.xml
- Figure 3G/rundata-20170703135638/cycledata.1.61.6.xml
- Figure 3G/rundata-20170703135638/cycledata.1.62.6.xml
- Figure 3G/rundata-20170703135638/cycledata.1.63.6.xml
- Figure 3G/rundata-20170703135638/cycledata.1.64.6.xml
- Figure 3G/rundata-20170703135638/cycledata.1.65.6.xml
- Figure 3G/rundata-20170703135638/cycledata.1.66.6.xml
- Figure 3G/rundata-20170703135638/cycledata.1.67.6.xml
- Figure 3G/rundata-20170703135638/cycledata.1.68.6.xml
- Figure 3G/rundata-20170703135638/cycledata.1.69.6.xml
- Figure 3G/rundata-20170703135638/cycledata.1.7.4.xml
- Figure 3G/rundata-20170703135638/cycledata.1.7.6.xml
- Figure 3G/rundata-20170703135638/cycledata.1.70.6.xml
- Figure 3G/rundata-20170703135638/cycledata.1.71.6.xml
- Figure 3G/rundata-20170703135638/cycledata.1.72.6.xml
- Figure 3G/rundata-20170703135638/cycledata.1.73.6.xml
- Figure 3G/rundata-20170703135638/cycledata.1.74.6.xml
- Figure 3G/rundata-20170703135638/cycledata.1.75.6.xml
- Figure 3G/rundata-20170703135638/cycledata.1.76.6.xml
- Figure 3G/rundata-20170703135638/cycledata.1.77.6.xml
- Figure 3G/rundata-20170703135638/cycledata.1.78.6.xml
- Figure 3G/rundata-20170703135638/cycledata.1.79.6.xml
- Figure 3G/rundata-20170703135638/cycledata.1.8.4.xml
- Figure 3G/rundata-20170703135638/cycledata.1.8.6.xml
- Figure 3G/rundata-20170703135638/cycledata.1.80.6.xml
- Figure 3G/rundata-20170703135638/cycledata.1.81.6.xml
- Figure 3G/rundata-20170703135638/cycledata.1.82.6.xml
- Figure 3G/rundata-20170703135638/cycledata.1.83.6.xml
- Figure 3G/rundata-20170703135638/cycledata.1.84.6.xml
- Figure 3G/rundata-20170703135638/cycledata.1.85.6.xml
- Figure 3G/rundata-20170703135638/cycledata.1.86.6.xml
- Figure 3G/rundata-20170703135638/cycledata.1.87.6.xml
- Figure 3G/rundata-20170703135638/cycledata.1.88.6.xml
- Figure 3G/rundata-20170703135638/cycledata.1.89.6.xml
- Figure 3G/rundata-20170703135638/cycledata.1.9.4.xml
- Figure 3G/rundata-20170703135638/cycledata.1.9.6.xml
- Figure 3G/rundata-20170703135638/cycledata.1.90.6.xml
- Figure 3G/rundata-20170703135638/cycledata.1.91.6.xml
- Figure 3G/rundata-20170703135638/cycledata.1.92.6.xml
- Figure 3G/rundata-20170703135638/cycledata.1.93.6.xml
- Figure 3G/rundata-20170703135638/cycledata.1.94.6.xml
- Figure 3G/rundata-20170703135638/cycledata.1.95.6.xml
- Figure 3G/rundata-20170703135638/cycledata.1.96.6.xml
- Figure 3G/rundata-20170703135638/cycledata.1.97.6.xml
- Figure 3G/rundata-20170703135638/cycledata.1.98.6.xml
- Figure 3G/rundata-20170703135638/cycledata.1.99.6.xml
- Figure 3G/rundata-20170703135638/cycledata.2.1.4.xml
- Figure 3G/rundata-20170703135638/cycledata.2.1.6.xml
- Figure 3G/rundata-20170703135638/cycledata.2.10.4.xml
- Figure 3G/rundata-20170703135638/cycledata.2.10.6.xml
- Figure 3G/rundata-20170703135638/cycledata.2.100.6.xml
- Figure 3G/rundata-20170703135638/cycledata.2.101.6.xml
- Figure 3G/rundata-20170703135638/cycledata.2.102.6.xml
- Figure 3G/rundata-20170703135638/cycledata.2.103.6.xml
- Figure 3G/rundata-20170703135638/cycledata.2.104.6.xml
- Figure 3G/rundata-20170703135638/cycledata.2.105.6.xml
- Figure 3G/rundata-20170703135638/cycledata.2.106.6.xml
- Figure 3G/rundata-20170703135638/cycledata.2.107.6.xml
- Figure 3G/rundata-20170703135638/cycledata.2.108.6.xml
- Figure 3G/rundata-20170703135638/cycledata.2.109.6.xml
- Figure 3G/rundata-20170703135638/cycledata.2.11.4.xml
- Figure 3G/rundata-20170703135638/cycledata.2.11.6.xml
- Figure 3G/rundata-20170703135638/cycledata.2.110.6.xml
- Figure 3G/rundata-20170703135638/cycledata.2.111.6.xml
- Figure 3G/rundata-20170703135638/cycledata.2.112.6.xml
- Figure 3G/rundata-20170703135638/cycledata.2.113.6.xml
- Figure 3G/rundata-20170703135638/cycledata.2.114.6.xml
- Figure 3G/rundata-20170703135638/cycledata.2.115.6.xml
- Figure 3G/rundata-20170703135638/cycledata.2.116.6.xml
- Figure 3G/rundata-20170703135638/cycledata.2.117.6.xml
- Figure 3G/rundata-20170703135638/cycledata.2.118.6.xml
- Figure 3G/rundata-20170703135638/cycledata.2.119.6.xml
- Figure 3G/rundata-20170703135638/cycledata.2.12.4.xml
- Figure 3G/rundata-20170703135638/cycledata.2.12.6.xml
- Figure 3G/rundata-20170703135638/cycledata.2.120.6.xml
- Figure 3G/rundata-20170703135638/cycledata.2.121.6.xml
- Figure 3G/rundata-20170703135638/cycledata.2.122.6.xml
- Figure 3G/rundata-20170703135638/cycledata.2.123.6.xml
- Figure 3G/rundata-20170703135638/cycledata.2.124.6.xml
- Figure 3G/rundata-20170703135638/cycledata.2.125.6.xml
- Figure 3G/rundata-20170703135638/cycledata.2.126.6.xml
- Figure 3G/rundata-20170703135638/cycledata.2.127.6.xml
- Figure 3G/rundata-20170703135638/cycledata.2.128.6.xml
- Figure 3G/rundata-20170703135638/cycledata.2.129.6.xml
- Figure 3G/rundata-20170703135638/cycledata.2.13.4.xml
- Figure 3G/rundata-20170703135638/cycledata.2.13.6.xml
- Figure 3G/rundata-20170703135638/cycledata.2.130.6.xml
- Figure 3G/rundata-20170703135638/cycledata.2.131.6.xml
- Figure 3G/rundata-20170703135638/cycledata.2.132.6.xml
- Figure 3G/rundata-20170703135638/cycledata.2.133.6.xml
- Figure 3G/rundata-20170703135638/cycledata.2.134.6.xml
- Figure 3G/rundata-20170703135638/cycledata.2.135.6.xml
- Figure 3G/rundata-20170703135638/cycledata.2.136.6.xml
- Figure 3G/rundata-20170703135638/cycledata.2.137.6.xml
- Figure 3G/rundata-20170703135638/cycledata.2.138.6.xml
- Figure 3G/rundata-20170703135638/cycledata.2.139.6.xml
- Figure 3G/rundata-20170703135638/cycledata.2.14.4.xml
- Figure 3G/rundata-20170703135638/cycledata.2.14.6.xml
- Figure 3G/rundata-20170703135638/cycledata.2.140.6.xml
- Figure 3G/rundata-20170703135638/cycledata.2.141.6.xml
- Figure 3G/rundata-20170703135638/cycledata.2.142.6.xml
- Figure 3G/rundata-20170703135638/cycledata.2.143.6.xml
- Figure 3G/rundata-20170703135638/cycledata.2.144.6.xml
- Figure 3G/rundata-20170703135638/cycledata.2.145.6.xml
- Figure 3G/rundata-20170703135638/cycledata.2.146.6.xml
- Figure 3G/rundata-20170703135638/cycledata.2.147.6.xml
- Figure 3G/rundata-20170703135638/cycledata.2.148.6.xml
- Figure 3G/rundata-20170703135638/cycledata.2.149.6.xml
- Figure 3G/rundata-20170703135638/cycledata.2.15.4.xml
- Figure 3G/rundata-20170703135638/cycledata.2.15.6.xml
- Figure 3G/rundata-20170703135638/cycledata.2.150.6.xml
- Figure 3G/rundata-20170703135638/cycledata.2.151.6.xml
- Figure 3G/rundata-20170703135638/cycledata.2.152.6.xml
- Figure 3G/rundata-20170703135638/cycledata.2.153.6.xml
- Figure 3G/rundata-20170703135638/cycledata.2.154.6.xml
- Figure 3G/rundata-20170703135638/cycledata.2.155.6.xml
- Figure 3G/rundata-20170703135638/cycledata.2.156.6.xml
- Figure 3G/rundata-20170703135638/cycledata.2.157.6.xml
- Figure 3G/rundata-20170703135638/cycledata.2.158.6.xml
- Figure 3G/rundata-20170703135638/cycledata.2.159.6.xml
- Figure 3G/rundata-20170703135638/cycledata.2.16.4.xml
- Figure 3G/rundata-20170703135638/cycledata.2.16.6.xml
- Figure 3G/rundata-20170703135638/cycledata.2.160.6.xml
- Figure 3G/rundata-20170703135638/cycledata.2.161.6.xml
- Figure 3G/rundata-20170703135638/cycledata.2.162.6.xml
- Figure 3G/rundata-20170703135638/cycledata.2.163.6.xml
[truncated: 9,700 more entries]
