# Supplementary material for: The negative adipogenesis regulator Dlk1 is transcriptionally regulated by Ifrd1 (TIS7) and translationally by its orthologue Ifrd2 (SKMc15)
Source: eLife. 2023 Aug 21;12:e88350. doi: 10.7554/eLife.88350 (PMC10468205; doi:10.7554/eLife.88350)
Supplement: Figure 3—source data 2. [file elife-88350-fig3-data2.zip › Figure 3G/rundata-20170703135638/cycledata.1.38.6.xml]

<FluorData Index="0">
<InstrumentStepNumber>6</InstrumentStepNumber>
<CycleNumber>38</CycleNumber>
<FluorIndex>0</FluorIndex>
<Temperature>67.400</Temperature>
<Datas>
<Data Index="0" Omitted="true">

</Data>
</Datas>
</FluorData>
