# Supplementary material for: The negative adipogenesis regulator Dlk1 is transcriptionally regulated by Ifrd1 (TIS7) and translationally by its orthologue Ifrd2 (SKMc15)
Source: eLife. 2023 Aug 21;12:e88350. doi: 10.7554/eLife.88350 (PMC10468205; doi:10.7554/eLife.88350)
Supplement: Figure 3—source data 3. [file elife-88350-fig3-data3.zip]

Archive with 613 entries (609 files):
- Figure 3I/
- Figure 3I/Polysomes_rundata-20210413145605.ord
- Figure 3I/Polysomes_rundata-20210429201412.ord
- Figure 3I/Polysomes_rundata-20210510190542.ord
- Figure 3I/rundata-20210413145605/
- Figure 3I/rundata-20210413145605/cycledata.1.1.5.xml
- Figure 3I/rundata-20210413145605/cycledata.1.10.5.xml
- Figure 3I/rundata-20210413145605/cycledata.1.11.5.xml
- Figure 3I/rundata-20210413145605/cycledata.1.12.5.xml
- Figure 3I/rundata-20210413145605/cycledata.1.13.5.xml
- Figure 3I/rundata-20210413145605/cycledata.1.14.5.xml
- Figure 3I/rundata-20210413145605/cycledata.1.15.5.xml
- Figure 3I/rundata-20210413145605/cycledata.1.16.5.xml
- Figure 3I/rundata-20210413145605/cycledata.1.17.5.xml
- Figure 3I/rundata-20210413145605/cycledata.1.18.5.xml
- Figure 3I/rundata-20210413145605/cycledata.1.19.5.xml
- Figure 3I/rundata-20210413145605/cycledata.1.2.5.xml
- Figure 3I/rundata-20210413145605/cycledata.1.20.5.xml
- Figure 3I/rundata-20210413145605/cycledata.1.21.5.xml
- Figure 3I/rundata-20210413145605/cycledata.1.22.5.xml
- Figure 3I/rundata-20210413145605/cycledata.1.23.5.xml
- Figure 3I/rundata-20210413145605/cycledata.1.24.5.xml
- Figure 3I/rundata-20210413145605/cycledata.1.25.5.xml
- Figure 3I/rundata-20210413145605/cycledata.1.26.5.xml
- Figure 3I/rundata-20210413145605/cycledata.1.27.5.xml
- Figure 3I/rundata-20210413145605/cycledata.1.28.5.xml
- Figure 3I/rundata-20210413145605/cycledata.1.29.5.xml
- Figure 3I/rundata-20210413145605/cycledata.1.3.5.xml
- Figure 3I/rundata-20210413145605/cycledata.1.30.5.xml
- Figure 3I/rundata-20210413145605/cycledata.1.31.5.xml
- Figure 3I/rundata-20210413145605/cycledata.1.32.5.xml
- Figure 3I/rundata-20210413145605/cycledata.1.33.5.xml
- Figure 3I/rundata-20210413145605/cycledata.1.34.5.xml
- Figure 3I/rundata-20210413145605/cycledata.1.35.5.xml
- Figure 3I/rundata-20210413145605/cycledata.1.36.5.xml
- Figure 3I/rundata-20210413145605/cycledata.1.37.5.xml
- Figure 3I/rundata-20210413145605/cycledata.1.38.5.xml
- Figure 3I/rundata-20210413145605/cycledata.1.39.5.xml
- Figure 3I/rundata-20210413145605/cycledata.1.4.5.xml
- Figure 3I/rundata-20210413145605/cycledata.1.40.5.xml
- Figure 3I/rundata-20210413145605/cycledata.1.5.5.xml
- Figure 3I/rundata-20210413145605/cycledata.1.6.5.xml
- Figure 3I/rundata-20210413145605/cycledata.1.7.5.xml
- Figure 3I/rundata-20210413145605/cycledata.1.8.5.xml
- Figure 3I/rundata-20210413145605/cycledata.1.9.5.xml
- Figure 3I/rundata-20210413145605/cycledata.2.1.5.xml
- Figure 3I/rundata-20210413145605/cycledata.2.10.5.xml
- Figure 3I/rundata-20210413145605/cycledata.2.11.5.xml
- Figure 3I/rundata-20210413145605/cycledata.2.12.5.xml
- Figure 3I/rundata-20210413145605/cycledata.2.13.5.xml
- Figure 3I/rundata-20210413145605/cycledata.2.14.5.xml
- Figure 3I/rundata-20210413145605/cycledata.2.15.5.xml
- Figure 3I/rundata-20210413145605/cycledata.2.16.5.xml
- Figure 3I/rundata-20210413145605/cycledata.2.17.5.xml
- Figure 3I/rundata-20210413145605/cycledata.2.18.5.xml
- Figure 3I/rundata-20210413145605/cycledata.2.19.5.xml
- Figure 3I/rundata-20210413145605/cycledata.2.2.5.xml
- Figure 3I/rundata-20210413145605/cycledata.2.20.5.xml
- Figure 3I/rundata-20210413145605/cycledata.2.21.5.xml
- Figure 3I/rundata-20210413145605/cycledata.2.22.5.xml
- Figure 3I/rundata-20210413145605/cycledata.2.23.5.xml
- Figure 3I/rundata-20210413145605/cycledata.2.24.5.xml
- Figure 3I/rundata-20210413145605/cycledata.2.25.5.xml
- Figure 3I/rundata-20210413145605/cycledata.2.26.5.xml
- Figure 3I/rundata-20210413145605/cycledata.2.27.5.xml
- Figure 3I/rundata-20210413145605/cycledata.2.28.5.xml
- Figure 3I/rundata-20210413145605/cycledata.2.29.5.xml
- Figure 3I/rundata-20210413145605/cycledata.2.3.5.xml
- Figure 3I/rundata-20210413145605/cycledata.2.30.5.xml
- Figure 3I/rundata-20210413145605/cycledata.2.31.5.xml
- Figure 3I/rundata-20210413145605/cycledata.2.32.5.xml
- Figure 3I/rundata-20210413145605/cycledata.2.33.5.xml
- Figure 3I/rundata-20210413145605/cycledata.2.34.5.xml
- Figure 3I/rundata-20210413145605/cycledata.2.35.5.xml
- Figure 3I/rundata-20210413145605/cycledata.2.36.5.xml
- Figure 3I/rundata-20210413145605/cycledata.2.37.5.xml
- Figure 3I/rundata-20210413145605/cycledata.2.38.5.xml
- Figure 3I/rundata-20210413145605/cycledata.2.39.5.xml
- Figure 3I/rundata-20210413145605/cycledata.2.4.5.xml
- Figure 3I/rundata-20210413145605/cycledata.2.40.5.xml
- Figure 3I/rundata-20210413145605/cycledata.2.5.5.xml
- Figure 3I/rundata-20210413145605/cycledata.2.6.5.xml
- Figure 3I/rundata-20210413145605/cycledata.2.7.5.xml
- Figure 3I/rundata-20210413145605/cycledata.2.8.5.xml
- Figure 3I/rundata-20210413145605/cycledata.2.9.5.xml
- Figure 3I/rundata-20210413145605/cycledata.3.1.5.xml
- Figure 3I/rundata-20210413145605/cycledata.3.10.5.xml
- Figure 3I/rundata-20210413145605/cycledata.3.11.5.xml
- Figure 3I/rundata-20210413145605/cycledata.3.12.5.xml
- Figure 3I/rundata-20210413145605/cycledata.3.13.5.xml
- Figure 3I/rundata-20210413145605/cycledata.3.14.5.xml
- Figure 3I/rundata-20210413145605/cycledata.3.15.5.xml
- Figure 3I/rundata-20210413145605/cycledata.3.16.5.xml
- Figure 3I/rundata-20210413145605/cycledata.3.17.5.xml
- Figure 3I/rundata-20210413145605/cycledata.3.18.5.xml
- Figure 3I/rundata-20210413145605/cycledata.3.19.5.xml
- Figure 3I/rundata-20210413145605/cycledata.3.2.5.xml
- Figure 3I/rundata-20210413145605/cycledata.3.20.5.xml
- Figure 3I/rundata-20210413145605/cycledata.3.21.5.xml
- Figure 3I/rundata-20210413145605/cycledata.3.22.5.xml
- Figure 3I/rundata-20210413145605/cycledata.3.23.5.xml
- Figure 3I/rundata-20210413145605/cycledata.3.24.5.xml
- Figure 3I/rundata-20210413145605/cycledata.3.25.5.xml
- Figure 3I/rundata-20210413145605/cycledata.3.26.5.xml
- Figure 3I/rundata-20210413145605/cycledata.3.27.5.xml
- Figure 3I/rundata-20210413145605/cycledata.3.28.5.xml
- Figure 3I/rundata-20210413145605/cycledata.3.29.5.xml
- Figure 3I/rundata-20210413145605/cycledata.3.3.5.xml
- Figure 3I/rundata-20210413145605/cycledata.3.30.5.xml
- Figure 3I/rundata-20210413145605/cycledata.3.31.5.xml
- Figure 3I/rundata-20210413145605/cycledata.3.32.5.xml
- Figure 3I/rundata-20210413145605/cycledata.3.33.5.xml
- Figure 3I/rundata-20210413145605/cycledata.3.34.5.xml
- Figure 3I/rundata-20210413145605/cycledata.3.35.5.xml
- Figure 3I/rundata-20210413145605/cycledata.3.36.5.xml
- Figure 3I/rundata-20210413145605/cycledata.3.37.5.xml
- Figure 3I/rundata-20210413145605/cycledata.3.38.5.xml
- Figure 3I/rundata-20210413145605/cycledata.3.39.5.xml
- Figure 3I/rundata-20210413145605/cycledata.3.4.5.xml
- Figure 3I/rundata-20210413145605/cycledata.3.40.5.xml
- Figure 3I/rundata-20210413145605/cycledata.3.5.5.xml
- Figure 3I/rundata-20210413145605/cycledata.3.6.5.xml
- Figure 3I/rundata-20210413145605/cycledata.3.7.5.xml
- Figure 3I/rundata-20210413145605/cycledata.3.8.5.xml
- Figure 3I/rundata-20210413145605/cycledata.3.9.5.xml
- Figure 3I/rundata-20210413145605/cycledata.4.1.5.xml
- Figure 3I/rundata-20210413145605/cycledata.4.10.5.xml
- Figure 3I/rundata-20210413145605/cycledata.4.11.5.xml
- Figure 3I/rundata-20210413145605/cycledata.4.12.5.xml
- Figure 3I/rundata-20210413145605/cycledata.4.13.5.xml
- Figure 3I/rundata-20210413145605/cycledata.4.14.5.xml
- Figure 3I/rundata-20210413145605/cycledata.4.15.5.xml
- Figure 3I/rundata-20210413145605/cycledata.4.16.5.xml
- Figure 3I/rundata-20210413145605/cycledata.4.17.5.xml
- Figure 3I/rundata-20210413145605/cycledata.4.18.5.xml
- Figure 3I/rundata-20210413145605/cycledata.4.19.5.xml
- Figure 3I/rundata-20210413145605/cycledata.4.2.5.xml
- Figure 3I/rundata-20210413145605/cycledata.4.20.5.xml
- Figure 3I/rundata-20210413145605/cycledata.4.21.5.xml
- Figure 3I/rundata-20210413145605/cycledata.4.22.5.xml
- Figure 3I/rundata-20210413145605/cycledata.4.23.5.xml
- Figure 3I/rundata-20210413145605/cycledata.4.24.5.xml
- Figure 3I/rundata-20210413145605/cycledata.4.25.5.xml
- Figure 3I/rundata-20210413145605/cycledata.4.26.5.xml
- Figure 3I/rundata-20210413145605/cycledata.4.27.5.xml
- Figure 3I/rundata-20210413145605/cycledata.4.28.5.xml
- Figure 3I/rundata-20210413145605/cycledata.4.29.5.xml
- Figure 3I/rundata-20210413145605/cycledata.4.3.5.xml
- Figure 3I/rundata-20210413145605/cycledata.4.30.5.xml
- Figure 3I/rundata-20210413145605/cycledata.4.31.5.xml
- Figure 3I/rundata-20210413145605/cycledata.4.32.5.xml
- Figure 3I/rundata-20210413145605/cycledata.4.33.5.xml
- Figure 3I/rundata-20210413145605/cycledata.4.34.5.xml
- Figure 3I/rundata-20210413145605/cycledata.4.35.5.xml
- Figure 3I/rundata-20210413145605/cycledata.4.36.5.xml
- Figure 3I/rundata-20210413145605/cycledata.4.37.5.xml
- Figure 3I/rundata-20210413145605/cycledata.4.38.5.xml
- Figure 3I/rundata-20210413145605/cycledata.4.39.5.xml
- Figure 3I/rundata-20210413145605/cycledata.4.4.5.xml
- Figure 3I/rundata-20210413145605/cycledata.4.40.5.xml
- Figure 3I/rundata-20210413145605/cycledata.4.5.5.xml
- Figure 3I/rundata-20210413145605/cycledata.4.6.5.xml
- Figure 3I/rundata-20210413145605/cycledata.4.7.5.xml
- Figure 3I/rundata-20210413145605/cycledata.4.8.5.xml
- Figure 3I/rundata-20210413145605/cycledata.4.9.5.xml
- Figure 3I/rundata-20210413145605/cycledata.5.1.5.xml
- Figure 3I/rundata-20210413145605/cycledata.5.10.5.xml
- Figure 3I/rundata-20210413145605/cycledata.5.11.5.xml
- Figure 3I/rundata-20210413145605/cycledata.5.12.5.xml
- Figure 3I/rundata-20210413145605/cycledata.5.13.5.xml
- Figure 3I/rundata-20210413145605/cycledata.5.14.5.xml
- Figure 3I/rundata-20210413145605/cycledata.5.15.5.xml
- Figure 3I/rundata-20210413145605/cycledata.5.16.5.xml
- Figure 3I/rundata-20210413145605/cycledata.5.17.5.xml
- Figure 3I/rundata-20210413145605/cycledata.5.18.5.xml
- Figure 3I/rundata-20210413145605/cycledata.5.19.5.xml
- Figure 3I/rundata-20210413145605/cycledata.5.2.5.xml
- Figure 3I/rundata-20210413145605/cycledata.5.20.5.xml
- Figure 3I/rundata-20210413145605/cycledata.5.21.5.xml
- Figure 3I/rundata-20210413145605/cycledata.5.22.5.xml
- Figure 3I/rundata-20210413145605/cycledata.5.23.5.xml
- Figure 3I/rundata-20210413145605/cycledata.5.24.5.xml
- Figure 3I/rundata-20210413145605/cycledata.5.25.5.xml
- Figure 3I/rundata-20210413145605/cycledata.5.26.5.xml
- Figure 3I/rundata-20210413145605/cycledata.5.27.5.xml
- Figure 3I/rundata-20210413145605/cycledata.5.28.5.xml
- Figure 3I/rundata-20210413145605/cycledata.5.29.5.xml
- Figure 3I/rundata-20210413145605/cycledata.5.3.5.xml
- Figure 3I/rundata-20210413145605/cycledata.5.30.5.xml
- Figure 3I/rundata-20210413145605/cycledata.5.31.5.xml
- Figure 3I/rundata-20210413145605/cycledata.5.32.5.xml
- Figure 3I/rundata-20210413145605/cycledata.5.33.5.xml
- Figure 3I/rundata-20210413145605/cycledata.5.34.5.xml
- Figure 3I/rundata-20210413145605/cycledata.5.35.5.xml
- Figure 3I/rundata-20210413145605/cycledata.5.36.5.xml
- Figure 3I/rundata-20210413145605/cycledata.5.37.5.xml
- Figure 3I/rundata-20210413145605/cycledata.5.38.5.xml
- Figure 3I/rundata-20210413145605/cycledata.5.39.5.xml
- Figure 3I/rundata-20210413145605/cycledata.5.4.5.xml
- Figure 3I/rundata-20210413145605/cycledata.5.40.5.xml
- Figure 3I/rundata-20210413145605/cycledata.5.5.5.xml
- Figure 3I/rundata-20210413145605/cycledata.5.6.5.xml
- Figure 3I/rundata-20210413145605/cycledata.5.7.5.xml
- Figure 3I/rundata-20210413145605/cycledata.5.8.5.xml
- Figure 3I/rundata-20210413145605/cycledata.5.9.5.xml
- Figure 3I/rundata-20210413145605/instrument_config
- Figure 3I/rundata-20210413145605/lastproto.ptp
- Figure 3I/rundata-20210429201412/
- Figure 3I/rundata-20210429201412/cycledata.1.1.5.xml
- Figure 3I/rundata-20210429201412/cycledata.1.10.5.xml
- Figure 3I/rundata-20210429201412/cycledata.1.11.5.xml
- Figure 3I/rundata-20210429201412/cycledata.1.12.5.xml
- Figure 3I/rundata-20210429201412/cycledata.1.13.5.xml
- Figure 3I/rundata-20210429201412/cycledata.1.14.5.xml
- Figure 3I/rundata-20210429201412/cycledata.1.15.5.xml
- Figure 3I/rundata-20210429201412/cycledata.1.16.5.xml
- Figure 3I/rundata-20210429201412/cycledata.1.17.5.xml
- Figure 3I/rundata-20210429201412/cycledata.1.18.5.xml
- Figure 3I/rundata-20210429201412/cycledata.1.19.5.xml
- Figure 3I/rundata-20210429201412/cycledata.1.2.5.xml
- Figure 3I/rundata-20210429201412/cycledata.1.20.5.xml
- Figure 3I/rundata-20210429201412/cycledata.1.21.5.xml
- Figure 3I/rundata-20210429201412/cycledata.1.22.5.xml
- Figure 3I/rundata-20210429201412/cycledata.1.23.5.xml
- Figure 3I/rundata-20210429201412/cycledata.1.24.5.xml
- Figure 3I/rundata-20210429201412/cycledata.1.25.5.xml
- Figure 3I/rundata-20210429201412/cycledata.1.26.5.xml
- Figure 3I/rundata-20210429201412/cycledata.1.27.5.xml
- Figure 3I/rundata-20210429201412/cycledata.1.28.5.xml
- Figure 3I/rundata-20210429201412/cycledata.1.29.5.xml
- Figure 3I/rundata-20210429201412/cycledata.1.3.5.xml
- Figure 3I/rundata-20210429201412/cycledata.1.30.5.xml
- Figure 3I/rundata-20210429201412/cycledata.1.31.5.xml
- Figure 3I/rundata-20210429201412/cycledata.1.32.5.xml
- Figure 3I/rundata-20210429201412/cycledata.1.33.5.xml
- Figure 3I/rundata-20210429201412/cycledata.1.34.5.xml
- Figure 3I/rundata-20210429201412/cycledata.1.35.5.xml
- Figure 3I/rundata-20210429201412/cycledata.1.36.5.xml
- Figure 3I/rundata-20210429201412/cycledata.1.37.5.xml
- Figure 3I/rundata-20210429201412/cycledata.1.38.5.xml
- Figure 3I/rundata-20210429201412/cycledata.1.39.5.xml
- Figure 3I/rundata-20210429201412/cycledata.1.4.5.xml
- Figure 3I/rundata-20210429201412/cycledata.1.40.5.xml
- Figure 3I/rundata-20210429201412/cycledata.1.5.5.xml
- Figure 3I/rundata-20210429201412/cycledata.1.6.5.xml
- Figure 3I/rundata-20210429201412/cycledata.1.7.5.xml
- Figure 3I/rundata-20210429201412/cycledata.1.8.5.xml
- Figure 3I/rundata-20210429201412/cycledata.1.9.5.xml
- Figure 3I/rundata-20210429201412/cycledata.2.1.5.xml
- Figure 3I/rundata-20210429201412/cycledata.2.10.5.xml
- Figure 3I/rundata-20210429201412/cycledata.2.11.5.xml
- Figure 3I/rundata-20210429201412/cycledata.2.12.5.xml
- Figure 3I/rundata-20210429201412/cycledata.2.13.5.xml
- Figure 3I/rundata-20210429201412/cycledata.2.14.5.xml
- Figure 3I/rundata-20210429201412/cycledata.2.15.5.xml
- Figure 3I/rundata-20210429201412/cycledata.2.16.5.xml
- Figure 3I/rundata-20210429201412/cycledata.2.17.5.xml
- Figure 3I/rundata-20210429201412/cycledata.2.18.5.xml
- Figure 3I/rundata-20210429201412/cycledata.2.19.5.xml
- Figure 3I/rundata-20210429201412/cycledata.2.2.5.xml
- Figure 3I/rundata-20210429201412/cycledata.2.20.5.xml
- Figure 3I/rundata-20210429201412/cycledata.2.21.5.xml
- Figure 3I/rundata-20210429201412/cycledata.2.22.5.xml
- Figure 3I/rundata-20210429201412/cycledata.2.23.5.xml
- Figure 3I/rundata-20210429201412/cycledata.2.24.5.xml
- Figure 3I/rundata-20210429201412/cycledata.2.25.5.xml
- Figure 3I/rundata-20210429201412/cycledata.2.26.5.xml
- Figure 3I/rundata-20210429201412/cycledata.2.27.5.xml
- Figure 3I/rundata-20210429201412/cycledata.2.28.5.xml
- Figure 3I/rundata-20210429201412/cycledata.2.29.5.xml
- Figure 3I/rundata-20210429201412/cycledata.2.3.5.xml
- Figure 3I/rundata-20210429201412/cycledata.2.30.5.xml
- Figure 3I/rundata-20210429201412/cycledata.2.31.5.xml
- Figure 3I/rundata-20210429201412/cycledata.2.32.5.xml
- Figure 3I/rundata-20210429201412/cycledata.2.33.5.xml
- Figure 3I/rundata-20210429201412/cycledata.2.34.5.xml
- Figure 3I/rundata-20210429201412/cycledata.2.35.5.xml
- Figure 3I/rundata-20210429201412/cycledata.2.36.5.xml
- Figure 3I/rundata-20210429201412/cycledata.2.37.5.xml
- Figure 3I/rundata-20210429201412/cycledata.2.38.5.xml
- Figure 3I/rundata-20210429201412/cycledata.2.39.5.xml
- Figure 3I/rundata-20210429201412/cycledata.2.4.5.xml
- Figure 3I/rundata-20210429201412/cycledata.2.40.5.xml
- Figure 3I/rundata-20210429201412/cycledata.2.5.5.xml
- Figure 3I/rundata-20210429201412/cycledata.2.6.5.xml
- Figure 3I/rundata-20210429201412/cycledata.2.7.5.xml
- Figure 3I/rundata-20210429201412/cycledata.2.8.5.xml
- Figure 3I/rundata-20210429201412/cycledata.2.9.5.xml
- Figure 3I/rundata-20210429201412/cycledata.3.1.5.xml
- Figure 3I/rundata-20210429201412/cycledata.3.10.5.xml
- Figure 3I/rundata-20210429201412/cycledata.3.11.5.xml
- Figure 3I/rundata-20210429201412/cycledata.3.12.5.xml
- Figure 3I/rundata-20210429201412/cycledata.3.13.5.xml
- Figure 3I/rundata-20210429201412/cycledata.3.14.5.xml
- Figure 3I/rundata-20210429201412/cycledata.3.15.5.xml
- Figure 3I/rundata-20210429201412/cycledata.3.16.5.xml
- Figure 3I/rundata-20210429201412/cycledata.3.17.5.xml
- Figure 3I/rundata-20210429201412/cycledata.3.18.5.xml
- Figure 3I/rundata-20210429201412/cycledata.3.19.5.xml
- Figure 3I/rundata-20210429201412/cycledata.3.2.5.xml
[truncated: 313 more entries]
