# Supplementary material for: The negative adipogenesis regulator Dlk1 is transcriptionally regulated by Ifrd1 (TIS7) and translationally by its orthologue Ifrd2 (SKMc15)
Source: eLife. 2023 Aug 21;12:e88350. doi: 10.7554/eLife.88350 (PMC10468205; doi:10.7554/eLife.88350)
Supplement: Figure 3—source data 3. [file elife-88350-fig3-data3.zip › Figure 3I/rundata-20210413145605/cycledata.1.1.5.xml]

<FluorData Index="0">
<InstrumentStepNumber>5</InstrumentStepNumber>
<CycleNumber>1</CycleNumber>
<FluorIndex>0</FluorIndex>
<Temperature>60.000</Temperature>
<Datas>
<Data Index="0">
<D>1292.0333</D><D>1550.2780</D><D>1623.7067</D><D>1710.1964</D><D>1860.2906</D><D>1854.7028</D><D>1786.2155</D><D>1955.1982</D><D>1834.8339</D><D>1992.9999</D><D>2000.4000</D><D>1852.4023</D><D>138.4333</D><D>128.7667</D><D>123.3000</D><D>107.5333</D><D>982.4667</D><D>1050.2667</D><D>1160.4333</D><D>1232.3000</D><D>1082.3000</D><D>1358.7003</D><D>1425.0588</D><D>1401.2645</D><D>1398.7999</D><D>1417.5321</D><D>1425.4366</D><D>1317.6333</D><D>130.1000</D><D>118.2333</D><D>110.0667</D><D>102.2667</D><D>113.9000</D><D>123.6333</D><D>141.9000</D><D>122.2667</D><D>126.6000</D><D>131.0333</D><D>134.8667</D><D>149.6000</D><D>145.3333</D><D>139.8000</D><D>133.4000</D><D>128.3000</D><D>128.9000</D><D>119.7333</D><D>115.1333</D><D>99.5333</D><D>114.2333</D><D>122.6000</D><D>121.4667</D><D>127.8000</D><D>121.4667</D><D>128.2667</D><D>134.4000</D><D>139.5667</D><D>133.2000</D><D>138.6667</D><D>127.6667</D><D>124.6667</D><D>120.8333</D><D>119.0667</D><D>112.4333</D><D>102.8667</D><D>109.9667</D><D>129.5333</D><D>123.3333</D><D>150.4667</D><D>125.3667</D><D>157.5333</D><D>142.0667</D><D>159.6333</D><D>159.6000</D><D>151.4000</D><D>138.1667</D><D>133.9000</D><D>131.1000</D><D>136.6000</D><D>115.6333</D><D>108.1000</D><D>114.2667</D><D>124.6333</D><D>595.0333</D><D>137.2000</D><D>130.0667</D><D>134.0333</D><D>152.4000</D><D>148.4667</D><D>148.6000</D><D>142.7333</D><D>134.1000</D><D>131.2000</D><D>128.9333</D><D>129.5000</D><D>124.9000</D><D>120.9333</D>
</Data>
</Datas>
</FluorData>
