# Supplementary material for: The negative adipogenesis regulator Dlk1 is transcriptionally regulated by Ifrd1 (TIS7) and translationally by its orthologue Ifrd2 (SKMc15)
Source: eLife. 2023 Aug 21;12:e88350. doi: 10.7554/eLife.88350 (PMC10468205; doi:10.7554/eLife.88350)
Supplement: Figure 3—source data 3. [file elife-88350-fig3-data3.zip › Figure 3I/rundata-20210413145605/cycledata.1.10.5.xml]

<FluorData Index="0">
<InstrumentStepNumber>5</InstrumentStepNumber>
<CycleNumber>10</CycleNumber>
<FluorIndex>0</FluorIndex>
<Temperature>60.000</Temperature>
<Datas>
<Data Index="0">
<D>1238.5000</D><D>1507.7258</D><D>1580.1310</D><D>1674.2255</D><D>1838.6370</D><D>1800.1830</D><D>1734.4218</D><D>1895.0969</D><D>1814.0919</D><D>1945.0992</D><D>1962.9988</D><D>1790.1112</D><D>140.0667</D><D>129.9667</D><D>122.7333</D><D>108.7667</D><D>975.8000</D><D>1049.7000</D><D>1172.7667</D><D>1238.1333</D><D>1097.2667</D><D>1385.0334</D><D>1404.3652</D><D>1417.3018</D><D>1390.6338</D><D>1415.3311</D><D>1408.6337</D><D>1303.7000</D><D>129.9000</D><D>121.4000</D><D>111.2000</D><D>101.9000</D><D>116.4333</D><D>126.8667</D><D>144.4333</D><D>125.7333</D><D>126.6000</D><D>132.9000</D><D>139.3333</D><D>150.2667</D><D>146.6667</D><D>140.5667</D><D>135.0667</D><D>130.5667</D><D>134.4333</D><D>122.4667</D><D>118.2667</D><D>102.8333</D><D>114.7000</D><D>123.6000</D><D>120.7333</D><D>128.4000</D><D>122.4000</D><D>129.7667</D><D>135.4333</D><D>139.6667</D><D>134.4000</D><D>139.3333</D><D>129.3000</D><D>125.6667</D><D>123.3667</D><D>121.9000</D><D>114.1000</D><D>105.1667</D><D>111.4333</D><D>133.2333</D><D>127.5333</D><D>142.6333</D><D>126.8667</D><D>162.5000</D><D>144.1667</D><D>161.1333</D><D>158.8667</D><D>153.1333</D><D>141.8333</D><D>138.0667</D><D>134.0333</D><D>140.9333</D><D>118.1667</D><D>110.4667</D><D>117.1000</D><D>125.3667</D><D>598.2000</D><D>139.9333</D><D>131.3667</D><D>136.1333</D><D>154.7333</D><D>150.4333</D><D>150.6667</D><D>144.7333</D><D>137.2000</D><D>134.4333</D><D>131.7667</D><D>131.5667</D><D>126.8000</D><D>121.6333</D>
</Data>
</Datas>
</FluorData>
