# Supplementary material for: The negative adipogenesis regulator Dlk1 is transcriptionally regulated by Ifrd1 (TIS7) and translationally by its orthologue Ifrd2 (SKMc15)
Source: eLife. 2023 Aug 21;12:e88350. doi: 10.7554/eLife.88350 (PMC10468205; doi:10.7554/eLife.88350)
Supplement: Figure 3—source data 3. [file elife-88350-fig3-data3.zip › Figure 3I/rundata-20210413145605/cycledata.1.11.5.xml]

<FluorData Index="0">
<InstrumentStepNumber>5</InstrumentStepNumber>
<CycleNumber>11</CycleNumber>
<FluorIndex>0</FluorIndex>
<Temperature>60.000</Temperature>
<Datas>
<Data Index="0">
<D>1242.9333</D><D>1508.4879</D><D>1576.4431</D><D>1675.3881</D><D>1829.0000</D><D>1808.5497</D><D>1733.2313</D><D>1902.3013</D><D>1818.9503</D><D>1936.2014</D><D>1960.6997</D><D>1790.6949</D><D>140.1000</D><D>132.1333</D><D>122.3333</D><D>110.0333</D><D>980.6334</D><D>1052.2667</D><D>1172.6333</D><D>1239.9667</D><D>1097.6000</D><D>1393.9971</D><D>1409.5339</D><D>1421.0624</D><D>1394.7313</D><D>1420.5613</D><D>1407.9976</D><D>1303.4331</D><D>130.7000</D><D>124.3333</D><D>110.6000</D><D>103.2667</D><D>116.3333</D><D>126.3000</D><D>144.9667</D><D>125.1333</D><D>127.6667</D><D>134.2000</D><D>137.9333</D><D>151.2667</D><D>145.9667</D><D>140.0000</D><D>135.2333</D><D>130.0000</D><D>132.5000</D><D>122.7333</D><D>116.4333</D><D>102.3667</D><D>116.4667</D><D>124.6667</D><D>123.0333</D><D>130.4333</D><D>124.2000</D><D>129.2333</D><D>136.4667</D><D>141.0000</D><D>134.9000</D><D>140.9667</D><D>131.4667</D><D>126.3667</D><D>122.4667</D><D>122.4333</D><D>115.6000</D><D>104.4333</D><D>112.4000</D><D>135.0667</D><D>126.7667</D><D>142.4333</D><D>128.4000</D><D>162.1333</D><D>145.1667</D><D>162.5667</D><D>162.6667</D><D>152.7000</D><D>140.6333</D><D>135.9000</D><D>134.1333</D><D>141.7333</D><D>117.6667</D><D>111.0000</D><D>116.8000</D><D>126.3667</D><D>596.1667</D><D>139.8667</D><D>131.9667</D><D>134.1667</D><D>158.0000</D><D>150.5667</D><D>151.1333</D><D>144.9333</D><D>136.5667</D><D>133.4000</D><D>132.5000</D><D>132.5667</D><D>126.9000</D><D>124.0000</D>
</Data>
</Datas>
</FluorData>
