# Supplementary material for: The negative adipogenesis regulator Dlk1 is transcriptionally regulated by Ifrd1 (TIS7) and translationally by its orthologue Ifrd2 (SKMc15)
Source: eLife. 2023 Aug 21;12:e88350. doi: 10.7554/eLife.88350 (PMC10468205; doi:10.7554/eLife.88350)
Supplement: Figure 3—source data 3. [file elife-88350-fig3-data3.zip › Figure 3I/rundata-20210413145605/cycledata.1.12.5.xml]

<FluorData Index="0">
<InstrumentStepNumber>5</InstrumentStepNumber>
<CycleNumber>12</CycleNumber>
<FluorIndex>0</FluorIndex>
<Temperature>60.000</Temperature>
<Datas>
<Data Index="0">
<D>1245.3334</D><D>1521.1626</D><D>1580.7306</D><D>1671.6360</D><D>1823.8315</D><D>1807.5347</D><D>1737.7091</D><D>1900.0011</D><D>1826.2959</D><D>1948.1997</D><D>1953.3015</D><D>1802.4440</D><D>140.4000</D><D>132.3333</D><D>125.4000</D><D>108.9000</D><D>978.8666</D><D>1056.7667</D><D>1176.5667</D><D>1244.9667</D><D>1101.3000</D><D>1396.1975</D><D>1413.8292</D><D>1423.6021</D><D>1396.8979</D><D>1422.7948</D><D>1411.4974</D><D>1301.2666</D><D>130.8000</D><D>122.7000</D><D>111.8000</D><D>104.0333</D><D>115.5667</D><D>124.9333</D><D>143.9000</D><D>124.6333</D><D>130.0333</D><D>135.6667</D><D>136.7000</D><D>151.1333</D><D>145.4667</D><D>141.8333</D><D>137.7000</D><D>127.8667</D><D>132.9333</D><D>123.6333</D><D>116.9000</D><D>102.6333</D><D>115.3667</D><D>124.4333</D><D>121.6000</D><D>129.6000</D><D>123.5667</D><D>128.8000</D><D>137.0333</D><D>139.4000</D><D>134.9000</D><D>140.2333</D><D>130.6000</D><D>126.2000</D><D>122.2667</D><D>122.3667</D><D>114.6667</D><D>104.6667</D><D>112.4333</D><D>134.6333</D><D>126.6000</D><D>143.8667</D><D>128.3000</D><D>163.7000</D><D>146.6333</D><D>162.1667</D><D>162.9000</D><D>154.9000</D><D>140.4000</D><D>137.7000</D><D>134.0333</D><D>141.4667</D><D>119.2333</D><D>110.3667</D><D>116.7000</D><D>127.1000</D><D>600.1000</D><D>140.3667</D><D>131.2667</D><D>137.2667</D><D>156.8000</D><D>148.8333</D><D>150.6333</D><D>145.0333</D><D>137.8333</D><D>133.8333</D><D>131.0000</D><D>133.4667</D><D>126.7667</D><D>120.8333</D>
</Data>
</Datas>
</FluorData>
