# Supplementary material for: The negative adipogenesis regulator Dlk1 is transcriptionally regulated by Ifrd1 (TIS7) and translationally by its orthologue Ifrd2 (SKMc15)
Source: eLife. 2023 Aug 21;12:e88350. doi: 10.7554/eLife.88350 (PMC10468205; doi:10.7554/eLife.88350)
Supplement: Figure 3—source data 3. [file elife-88350-fig3-data3.zip › Figure 3I/rundata-20210413145605/cycledata.1.13.5.xml]

<FluorData Index="0">
<InstrumentStepNumber>5</InstrumentStepNumber>
<CycleNumber>13</CycleNumber>
<FluorIndex>0</FluorIndex>
<Temperature>60.000</Temperature>
<Datas>
<Data Index="0">
<D>1247.1333</D><D>1519.4336</D><D>1582.2717</D><D>1674.5173</D><D>1836.4628</D><D>1819.7581</D><D>1731.1825</D><D>1899.9028</D><D>1816.7971</D><D>1935.2019</D><D>1963.8999</D><D>1797.8080</D><D>139.1667</D><D>130.8333</D><D>125.2000</D><D>110.1000</D><D>978.8333</D><D>1061.6333</D><D>1181.3334</D><D>1247.2000</D><D>1101.8667</D><D>1399.4323</D><D>1413.8973</D><D>1430.7626</D><D>1395.8351</D><D>1423.1327</D><D>1413.6643</D><D>1307.7332</D><D>131.6000</D><D>122.6333</D><D>112.5333</D><D>103.7667</D><D>117.1000</D><D>127.5000</D><D>144.4333</D><D>124.7000</D><D>128.4667</D><D>133.1333</D><D>136.8667</D><D>152.3667</D><D>146.4000</D><D>141.5667</D><D>135.1333</D><D>130.6000</D><D>132.3333</D><D>122.5333</D><D>117.7000</D><D>103.5333</D><D>116.4000</D><D>123.6667</D><D>122.4000</D><D>130.3000</D><D>125.7000</D><D>131.3667</D><D>136.5667</D><D>142.1667</D><D>136.8667</D><D>142.8333</D><D>132.6000</D><D>127.3000</D><D>123.7333</D><D>122.0667</D><D>116.5333</D><D>105.8000</D><D>111.5333</D><D>134.0333</D><D>126.6000</D><D>143.3667</D><D>128.1667</D><D>164.9333</D><D>145.6000</D><D>160.7000</D><D>163.0000</D><D>154.2000</D><D>140.8333</D><D>137.8333</D><D>133.2000</D><D>143.4333</D><D>118.3667</D><D>110.7667</D><D>116.4667</D><D>126.9000</D><D>600.2000</D><D>141.7000</D><D>131.0667</D><D>136.6333</D><D>156.3000</D><D>150.4667</D><D>151.9333</D><D>144.9667</D><D>137.6000</D><D>134.5000</D><D>130.7333</D><D>133.3000</D><D>127.3000</D><D>122.7333</D>
</Data>
</Datas>
</FluorData>
