# Supplementary material for: The negative adipogenesis regulator Dlk1 is transcriptionally regulated by Ifrd1 (TIS7) and translationally by its orthologue Ifrd2 (SKMc15)
Source: eLife. 2023 Aug 21;12:e88350. doi: 10.7554/eLife.88350 (PMC10468205; doi:10.7554/eLife.88350)
Supplement: Figure 3—source data 3. [file elife-88350-fig3-data3.zip › Figure 3I/rundata-20210413145605/cycledata.1.14.5.xml]

<FluorData Index="0">
<InstrumentStepNumber>5</InstrumentStepNumber>
<CycleNumber>14</CycleNumber>
<FluorIndex>0</FluorIndex>
<Temperature>60.000</Temperature>
<Datas>
<Data Index="0">
<D>1245.4000</D><D>1514.4164</D><D>1586.3950</D><D>1673.2721</D><D>1840.7689</D><D>1815.4883</D><D>1738.1407</D><D>1908.0964</D><D>1814.5493</D><D>1951.9982</D><D>1971.3000</D><D>1809.4576</D><D>139.6333</D><D>131.7000</D><D>125.3667</D><D>110.1333</D><D>981.2333</D><D>1055.9333</D><D>1179.0000</D><D>1245.8667</D><D>1106.6000</D><D>1400.8003</D><D>1417.9321</D><D>1430.9948</D><D>1396.1346</D><D>1428.9633</D><D>1415.6636</D><D>1308.8666</D><D>131.8667</D><D>121.9333</D><D>111.5000</D><D>103.5667</D><D>115.2667</D><D>127.8000</D><D>145.5667</D><D>124.9667</D><D>128.8667</D><D>134.4333</D><D>136.8667</D><D>154.1333</D><D>148.1000</D><D>141.3000</D><D>136.8333</D><D>131.4667</D><D>132.3000</D><D>123.8000</D><D>118.4333</D><D>103.8000</D><D>114.6667</D><D>124.8000</D><D>123.4333</D><D>130.4000</D><D>124.2333</D><D>130.2000</D><D>136.7667</D><D>140.6333</D><D>136.8667</D><D>139.5000</D><D>130.5667</D><D>126.8667</D><D>122.2333</D><D>122.4333</D><D>114.7667</D><D>105.3333</D><D>111.6333</D><D>133.5000</D><D>125.8000</D><D>142.7667</D><D>129.0000</D><D>163.5333</D><D>144.5333</D><D>162.1000</D><D>161.8000</D><D>153.6000</D><D>141.7667</D><D>137.6667</D><D>134.6667</D><D>144.0000</D><D>119.2333</D><D>110.3000</D><D>117.5333</D><D>126.7667</D><D>599.0333</D><D>140.7667</D><D>132.9667</D><D>136.7667</D><D>157.6000</D><D>152.0000</D><D>149.6667</D><D>143.4333</D><D>138.1333</D><D>134.6333</D><D>133.2333</D><D>132.7667</D><D>128.0667</D><D>121.9667</D>
</Data>
</Datas>
</FluorData>
