# Supplementary material for: The negative adipogenesis regulator Dlk1 is transcriptionally regulated by Ifrd1 (TIS7) and translationally by its orthologue Ifrd2 (SKMc15)
Source: eLife. 2023 Aug 21;12:e88350. doi: 10.7554/eLife.88350 (PMC10468205; doi:10.7554/eLife.88350)
Supplement: Figure 3—source data 3. [file elife-88350-fig3-data3.zip › Figure 3I/rundata-20210413145605/cycledata.1.15.5.xml]

<FluorData Index="0">
<InstrumentStepNumber>5</InstrumentStepNumber>
<CycleNumber>15</CycleNumber>
<FluorIndex>0</FluorIndex>
<Temperature>60.000</Temperature>
<Datas>
<Data Index="0">
<D>1241.0000</D><D>1518.6674</D><D>1587.9596</D><D>1685.4700</D><D>1837.7212</D><D>1812.0945</D><D>1741.0092</D><D>1907.2015</D><D>1826.4596</D><D>1946.5011</D><D>1976.3000</D><D>1811.1632</D><D>141.4333</D><D>130.7000</D><D>124.7333</D><D>109.5333</D><D>983.4333</D><D>1058.9333</D><D>1182.5000</D><D>1249.9333</D><D>1106.6333</D><D>1410.3319</D><D>1422.5970</D><D>1430.6633</D><D>1403.2328</D><D>1435.1558</D><D>1425.0281</D><D>1312.6332</D><D>132.7333</D><D>123.2667</D><D>113.3000</D><D>105.3333</D><D>117.8667</D><D>126.2667</D><D>145.8667</D><D>124.8667</D><D>130.7333</D><D>135.2667</D><D>137.1667</D><D>152.0667</D><D>146.4333</D><D>142.3667</D><D>134.9000</D><D>130.5667</D><D>134.0000</D><D>123.2333</D><D>117.9333</D><D>105.1000</D><D>116.7000</D><D>124.6333</D><D>123.4667</D><D>131.0333</D><D>123.9333</D><D>131.2333</D><D>137.8667</D><D>142.3333</D><D>137.3000</D><D>141.0667</D><D>131.2333</D><D>127.3000</D><D>125.2000</D><D>123.1000</D><D>116.4333</D><D>106.5000</D><D>112.5667</D><D>134.2667</D><D>128.3667</D><D>143.4333</D><D>127.7000</D><D>163.7333</D><D>144.3000</D><D>161.9000</D><D>162.8667</D><D>154.0667</D><D>140.3333</D><D>137.8333</D><D>133.5000</D><D>141.7333</D><D>118.6000</D><D>110.6667</D><D>117.3000</D><D>127.0000</D><D>599.6000</D><D>141.1667</D><D>132.9333</D><D>135.7333</D><D>157.2667</D><D>151.3000</D><D>150.9667</D><D>146.1000</D><D>137.2667</D><D>134.2333</D><D>131.2000</D><D>133.4667</D><D>128.9667</D><D>122.9333</D>
</Data>
</Datas>
</FluorData>
