# Supplementary material for: The negative adipogenesis regulator Dlk1 is transcriptionally regulated by Ifrd1 (TIS7) and translationally by its orthologue Ifrd2 (SKMc15)
Source: eLife. 2023 Aug 21;12:e88350. doi: 10.7554/eLife.88350 (PMC10468205; doi:10.7554/eLife.88350)
Supplement: Figure 3—source data 3. [file elife-88350-fig3-data3.zip › Figure 3I/rundata-20210413145605/cycledata.1.16.5.xml]

<FluorData Index="0">
<InstrumentStepNumber>5</InstrumentStepNumber>
<CycleNumber>16</CycleNumber>
<FluorIndex>0</FluorIndex>
<Temperature>60.000</Temperature>
<Datas>
<Data Index="0">
<D>1246.1333</D><D>1521.7734</D><D>1593.0396</D><D>1685.2870</D><D>1841.9803</D><D>1818.6757</D><D>1744.4401</D><D>1911.3937</D><D>1819.9071</D><D>1950.3988</D><D>1968.0007</D><D>1809.3180</D><D>141.0000</D><D>132.1667</D><D>123.9667</D><D>108.8667</D><D>983.2000</D><D>1064.2000</D><D>1180.4667</D><D>1253.1666</D><D>1110.5333</D><D>1409.7292</D><D>1420.5624</D><D>1433.9918</D><D>1403.7654</D><D>1429.5626</D><D>1417.5646</D><D>1313.4999</D><D>131.7000</D><D>123.3000</D><D>113.4000</D><D>104.0667</D><D>116.7333</D><D>126.5000</D><D>145.9667</D><D>125.7333</D><D>130.0000</D><D>134.5333</D><D>138.4333</D><D>152.7333</D><D>147.0000</D><D>143.4333</D><D>136.4667</D><D>131.8333</D><D>133.6667</D><D>123.0000</D><D>117.9000</D><D>103.7667</D><D>115.2333</D><D>123.6000</D><D>122.2333</D><D>130.0667</D><D>124.3667</D><D>131.8667</D><D>137.3667</D><D>140.5667</D><D>134.9000</D><D>140.6000</D><D>132.4000</D><D>127.0000</D><D>123.6667</D><D>122.6667</D><D>116.4000</D><D>105.5667</D><D>113.0000</D><D>133.5000</D><D>126.1667</D><D>144.0000</D><D>128.5000</D><D>165.5000</D><D>145.1000</D><D>162.5333</D><D>161.6000</D><D>153.3000</D><D>142.3000</D><D>136.8333</D><D>135.3667</D><D>142.5333</D><D>119.3333</D><D>109.9333</D><D>115.5333</D><D>126.6333</D><D>598.6334</D><D>142.1333</D><D>130.5333</D><D>137.5000</D><D>156.3000</D><D>151.5667</D><D>151.0333</D><D>145.2333</D><D>136.7000</D><D>133.7667</D><D>132.9667</D><D>133.3667</D><D>128.0000</D><D>124.1667</D>
</Data>
</Datas>
</FluorData>
