# Supplementary material for: The negative adipogenesis regulator Dlk1 is transcriptionally regulated by Ifrd1 (TIS7) and translationally by its orthologue Ifrd2 (SKMc15)
Source: eLife. 2023 Aug 21;12:e88350. doi: 10.7554/eLife.88350 (PMC10468205; doi:10.7554/eLife.88350)
Supplement: Figure 3—source data 3. [file elife-88350-fig3-data3.zip › Figure 3I/rundata-20210413145605/cycledata.1.17.5.xml]

<FluorData Index="0">
<InstrumentStepNumber>5</InstrumentStepNumber>
<CycleNumber>17</CycleNumber>
<FluorIndex>0</FluorIndex>
<Temperature>60.000</Temperature>
<Datas>
<Data Index="0">
<D>1245.0667</D><D>1519.7546</D><D>1587.3127</D><D>1683.1156</D><D>1840.0854</D><D>1820.1096</D><D>1740.0845</D><D>1919.3987</D><D>1823.0085</D><D>1961.1984</D><D>1969.8000</D><D>1820.9846</D><D>141.5000</D><D>132.9333</D><D>125.5000</D><D>109.8333</D><D>988.3000</D><D>1064.3667</D><D>1186.7000</D><D>1253.1333</D><D>1115.1666</D><D>1421.4296</D><D>1429.8549</D><D>1438.0278</D><D>1407.0651</D><D>1430.9935</D><D>1420.7651</D><D>1314.3667</D><D>133.3333</D><D>123.0000</D><D>114.1333</D><D>105.1667</D><D>117.3000</D><D>128.4333</D><D>145.9333</D><D>125.3667</D><D>130.2667</D><D>136.3667</D><D>138.6333</D><D>152.0333</D><D>146.6333</D><D>141.7333</D><D>136.6667</D><D>131.4000</D><D>131.5333</D><D>123.9333</D><D>117.7333</D><D>102.7333</D><D>115.8667</D><D>125.3667</D><D>123.5333</D><D>130.8000</D><D>124.3333</D><D>131.3667</D><D>137.2667</D><D>140.8333</D><D>135.4000</D><D>141.7333</D><D>131.5000</D><D>127.0667</D><D>125.0667</D><D>122.8000</D><D>116.6000</D><D>107.0333</D><D>113.5667</D><D>134.9333</D><D>127.2333</D><D>143.2333</D><D>129.8667</D><D>166.6667</D><D>145.8333</D><D>164.0667</D><D>161.7667</D><D>155.3333</D><D>142.4000</D><D>137.8000</D><D>135.1333</D><D>142.8333</D><D>120.3000</D><D>109.7333</D><D>116.4667</D><D>126.0667</D><D>599.8333</D><D>141.2000</D><D>132.0333</D><D>137.4667</D><D>155.4333</D><D>152.7000</D><D>150.4667</D><D>144.7667</D><D>137.3000</D><D>133.1333</D><D>132.8667</D><D>134.1333</D><D>128.0333</D><D>122.6333</D>
</Data>
</Datas>
</FluorData>
