# Supplementary material for: The negative adipogenesis regulator Dlk1 is transcriptionally regulated by Ifrd1 (TIS7) and translationally by its orthologue Ifrd2 (SKMc15)
Source: eLife. 2023 Aug 21;12:e88350. doi: 10.7554/eLife.88350 (PMC10468205; doi:10.7554/eLife.88350)
Supplement: Figure 3—source data 3. [file elife-88350-fig3-data3.zip › Figure 3I/rundata-20210413145605/cycledata.1.18.5.xml]

<FluorData Index="0">
<InstrumentStepNumber>5</InstrumentStepNumber>
<CycleNumber>18</CycleNumber>
<FluorIndex>0</FluorIndex>
<Temperature>60.000</Temperature>
<Datas>
<Data Index="0">
<D>1246.7333</D><D>1522.5619</D><D>1594.3262</D><D>1685.9702</D><D>1840.3165</D><D>1817.0287</D><D>1742.5901</D><D>1918.1917</D><D>1819.8536</D><D>1964.7981</D><D>1983.8986</D><D>1821.7778</D><D>142.8000</D><D>131.1333</D><D>127.3667</D><D>110.3667</D><D>985.7667</D><D>1071.8334</D><D>1188.8000</D><D>1266.3999</D><D>1126.8000</D><D>1425.8567</D><D>1423.7275</D><D>1437.3578</D><D>1409.3962</D><D>1432.6614</D><D>1424.1655</D><D>1314.9668</D><D>132.3667</D><D>123.7333</D><D>115.6333</D><D>102.5000</D><D>116.2000</D><D>127.5667</D><D>146.5000</D><D>126.9000</D><D>130.0667</D><D>134.5000</D><D>138.2000</D><D>153.1667</D><D>146.5000</D><D>142.2667</D><D>136.2000</D><D>131.0333</D><D>133.0000</D><D>123.3000</D><D>117.9000</D><D>104.7667</D><D>116.6667</D><D>125.3667</D><D>121.8333</D><D>131.7667</D><D>122.6333</D><D>131.3667</D><D>138.4000</D><D>141.1000</D><D>135.1333</D><D>140.3667</D><D>131.8667</D><D>127.4333</D><D>124.6667</D><D>122.8333</D><D>115.2000</D><D>106.5667</D><D>113.0000</D><D>135.4333</D><D>126.3000</D><D>142.7667</D><D>127.2333</D><D>166.2000</D><D>145.3667</D><D>162.1667</D><D>162.3333</D><D>154.5333</D><D>141.9000</D><D>136.4000</D><D>134.4000</D><D>142.5333</D><D>119.0000</D><D>109.0667</D><D>117.9333</D><D>127.3000</D><D>598.4000</D><D>141.7000</D><D>131.8333</D><D>136.4667</D><D>158.7333</D><D>151.7333</D><D>150.2667</D><D>144.6000</D><D>136.4333</D><D>133.3333</D><D>131.3667</D><D>132.4333</D><D>127.0667</D><D>121.4667</D>
</Data>
</Datas>
</FluorData>
