# Supplementary material for: The negative adipogenesis regulator Dlk1 is transcriptionally regulated by Ifrd1 (TIS7) and translationally by its orthologue Ifrd2 (SKMc15)
Source: eLife. 2023 Aug 21;12:e88350. doi: 10.7554/eLife.88350 (PMC10468205; doi:10.7554/eLife.88350)
Supplement: Figure 3—source data 3. [file elife-88350-fig3-data3.zip › Figure 3I/rundata-20210413145605/cycledata.1.19.5.xml]

<FluorData Index="0">
<InstrumentStepNumber>5</InstrumentStepNumber>
<CycleNumber>19</CycleNumber>
<FluorIndex>0</FluorIndex>
<Temperature>60.000</Temperature>
<Datas>
<Data Index="0">
<D>1249.7000</D><D>1521.5355</D><D>1593.8511</D><D>1679.4198</D><D>1839.0371</D><D>1823.5254</D><D>1742.2289</D><D>1916.6984</D><D>1819.1659</D><D>1955.6005</D><D>1973.1003</D><D>1825.0867</D><D>142.2000</D><D>131.8000</D><D>124.4333</D><D>109.5333</D><D>986.6334</D><D>1068.7333</D><D>1187.5333</D><D>1278.2666</D><D>1140.2667</D><D>1436.5970</D><D>1427.2324</D><D>1444.0293</D><D>1412.0975</D><D>1438.6201</D><D>1422.4615</D><D>1317.9668</D><D>131.2667</D><D>124.3000</D><D>113.9333</D><D>104.2667</D><D>117.9333</D><D>127.8000</D><D>145.6000</D><D>125.1667</D><D>129.6333</D><D>134.8000</D><D>140.9667</D><D>152.8667</D><D>147.4000</D><D>141.5667</D><D>136.0000</D><D>131.0667</D><D>132.5667</D><D>123.4333</D><D>117.1667</D><D>104.7667</D><D>116.4000</D><D>125.4667</D><D>123.0333</D><D>131.7667</D><D>124.2333</D><D>131.5000</D><D>137.6000</D><D>140.9333</D><D>136.2333</D><D>139.4667</D><D>131.1000</D><D>127.2000</D><D>124.6333</D><D>122.2667</D><D>117.0000</D><D>105.3333</D><D>112.8333</D><D>134.8333</D><D>127.4000</D><D>144.8000</D><D>129.7667</D><D>166.1000</D><D>147.1333</D><D>164.6667</D><D>164.7667</D><D>155.1667</D><D>142.9667</D><D>139.7667</D><D>135.5333</D><D>143.6000</D><D>118.1333</D><D>110.6667</D><D>118.2667</D><D>127.3000</D><D>597.8666</D><D>142.0333</D><D>131.3667</D><D>136.7667</D><D>158.2333</D><D>151.7667</D><D>151.0333</D><D>144.2667</D><D>136.9000</D><D>134.2333</D><D>132.8333</D><D>134.6000</D><D>127.9333</D><D>124.2333</D>
</Data>
</Datas>
</FluorData>
