# Supplementary material for: The negative adipogenesis regulator Dlk1 is transcriptionally regulated by Ifrd1 (TIS7) and translationally by its orthologue Ifrd2 (SKMc15)
Source: eLife. 2023 Aug 21;12:e88350. doi: 10.7554/eLife.88350 (PMC10468205; doi:10.7554/eLife.88350)
Supplement: Figure 3—source data 3. [file elife-88350-fig3-data3.zip › Figure 3I/rundata-20210413145605/cycledata.1.2.5.xml]

<FluorData Index="0">
<InstrumentStepNumber>5</InstrumentStepNumber>
<CycleNumber>2</CycleNumber>
<FluorIndex>0</FluorIndex>
<Temperature>60.000</Temperature>
<Datas>
<Data Index="0">
<D>1273.1333</D><D>1524.1876</D><D>1604.1238</D><D>1688.9237</D><D>1832.0436</D><D>1838.9990</D><D>1758.6580</D><D>1932.4990</D><D>1828.3121</D><D>1974.4999</D><D>1979.2006</D><D>1832.6316</D><D>139.3000</D><D>129.9333</D><D>122.4333</D><D>108.6667</D><D>974.8000</D><D>1038.6666</D><D>1152.0667</D><D>1218.8334</D><D>1075.7667</D><D>1360.0997</D><D>1401.6659</D><D>1394.6978</D><D>1387.6327</D><D>1402.7687</D><D>1399.9641</D><D>1296.9333</D><D>129.7667</D><D>119.9333</D><D>111.4667</D><D>103.1667</D><D>113.1333</D><D>125.5000</D><D>142.4000</D><D>122.8333</D><D>128.3000</D><D>133.1333</D><D>138.9000</D><D>149.7000</D><D>146.6000</D><D>139.6667</D><D>134.6000</D><D>128.7667</D><D>130.5000</D><D>121.5000</D><D>116.3000</D><D>100.9000</D><D>114.8667</D><D>122.9333</D><D>122.7000</D><D>126.9667</D><D>121.4667</D><D>128.6667</D><D>135.9667</D><D>139.3667</D><D>133.8667</D><D>138.2333</D><D>129.2667</D><D>125.8000</D><D>121.8000</D><D>121.4333</D><D>113.6000</D><D>105.1000</D><D>110.5333</D><D>131.7667</D><D>122.6667</D><D>149.3667</D><D>125.0333</D><D>157.1667</D><D>141.3667</D><D>160.2000</D><D>161.4667</D><D>152.0000</D><D>137.7667</D><D>133.5333</D><D>131.7000</D><D>139.8000</D><D>116.8000</D><D>107.5667</D><D>115.8667</D><D>123.8333</D><D>597.3000</D><D>139.1667</D><D>129.8333</D><D>133.3333</D><D>151.7667</D><D>146.3667</D><D>148.3000</D><D>143.0000</D><D>134.5667</D><D>131.6667</D><D>128.8667</D><D>130.4333</D><D>127.1000</D><D>121.0333</D>
</Data>
</Datas>
</FluorData>
