# Supplementary material for: The negative adipogenesis regulator Dlk1 is transcriptionally regulated by Ifrd1 (TIS7) and translationally by its orthologue Ifrd2 (SKMc15)
Source: eLife. 2023 Aug 21;12:e88350. doi: 10.7554/eLife.88350 (PMC10468205; doi:10.7554/eLife.88350)
Supplement: Figure 3—source data 3. [file elife-88350-fig3-data3.zip › Figure 3I/rundata-20210413145605/cycledata.1.20.5.xml]

<FluorData Index="0">
<InstrumentStepNumber>5</InstrumentStepNumber>
<CycleNumber>20</CycleNumber>
<FluorIndex>0</FluorIndex>
<Temperature>60.000</Temperature>
<Datas>
<Data Index="0">
<D>1252.4667</D><D>1527.2239</D><D>1597.8246</D><D>1686.5697</D><D>1843.1093</D><D>1826.7404</D><D>1745.6000</D><D>1917.9989</D><D>1828.7335</D><D>1962.2991</D><D>1979.2001</D><D>1816.9291</D><D>142.7333</D><D>133.4667</D><D>125.4000</D><D>110.1000</D><D>992.0000</D><D>1076.9000</D><D>1191.9000</D><D>1300.4666</D><D>1173.0333</D><D>1465.3627</D><D>1429.2644</D><D>1442.4480</D><D>1414.1298</D><D>1438.9287</D><D>1429.8560</D><D>1320.6331</D><D>131.6333</D><D>122.7000</D><D>113.9000</D><D>103.2333</D><D>118.1000</D><D>128.1000</D><D>145.6333</D><D>127.4333</D><D>129.7667</D><D>136.1000</D><D>139.3333</D><D>153.5667</D><D>147.7000</D><D>141.8667</D><D>135.1333</D><D>130.9333</D><D>133.7333</D><D>124.0000</D><D>118.4667</D><D>104.0667</D><D>116.5333</D><D>125.0000</D><D>123.8000</D><D>132.4333</D><D>124.4667</D><D>132.3667</D><D>137.3667</D><D>142.4667</D><D>136.6667</D><D>143.1000</D><D>131.8333</D><D>127.0333</D><D>124.0667</D><D>123.6333</D><D>116.6000</D><D>106.5333</D><D>114.1000</D><D>135.9667</D><D>126.5333</D><D>144.5333</D><D>129.9333</D><D>166.5333</D><D>145.6667</D><D>163.0667</D><D>163.4000</D><D>155.4667</D><D>141.3667</D><D>138.2667</D><D>135.3333</D><D>144.1333</D><D>119.2667</D><D>109.9333</D><D>117.4333</D><D>126.3333</D><D>598.8000</D><D>142.5333</D><D>132.2000</D><D>138.0000</D><D>159.5000</D><D>151.8667</D><D>151.1000</D><D>145.6333</D><D>137.9333</D><D>134.1667</D><D>132.0333</D><D>134.1333</D><D>129.5000</D><D>123.8000</D>
</Data>
</Datas>
</FluorData>
