# Supplementary material for: The negative adipogenesis regulator Dlk1 is transcriptionally regulated by Ifrd1 (TIS7) and translationally by its orthologue Ifrd2 (SKMc15)
Source: eLife. 2023 Aug 21;12:e88350. doi: 10.7554/eLife.88350 (PMC10468205; doi:10.7554/eLife.88350)
Supplement: Figure 3—source data 3. [file elife-88350-fig3-data3.zip › Figure 3I/rundata-20210413145605/cycledata.1.21.5.xml]

<FluorData Index="0">
<InstrumentStepNumber>5</InstrumentStepNumber>
<CycleNumber>21</CycleNumber>
<FluorIndex>0</FluorIndex>
<Temperature>60.000</Temperature>
<Datas>
<Data Index="0">
<D>1253.5000</D><D>1527.5447</D><D>1598.2178</D><D>1687.9938</D><D>1860.2747</D><D>1833.9816</D><D>1742.5990</D><D>1926.8936</D><D>1831.4473</D><D>1952.0002</D><D>1976.0001</D><D>1832.5006</D><D>141.7000</D><D>133.0000</D><D>125.8000</D><D>111.3333</D><D>997.0667</D><D>1081.9333</D><D>1196.1000</D><D>1344.3663</D><D>1231.5667</D><D>1514.8218</D><D>1428.9022</D><D>1446.5249</D><D>1410.8298</D><D>1438.0861</D><D>1430.4883</D><D>1320.7000</D><D>133.6333</D><D>124.6667</D><D>113.5333</D><D>103.1000</D><D>117.4333</D><D>128.2000</D><D>147.7667</D><D>125.2000</D><D>130.0667</D><D>136.3667</D><D>140.1667</D><D>153.9333</D><D>148.8000</D><D>142.3333</D><D>136.4333</D><D>132.2333</D><D>134.4667</D><D>124.0000</D><D>118.2667</D><D>102.6000</D><D>116.6000</D><D>125.5667</D><D>121.2333</D><D>131.2333</D><D>124.9667</D><D>130.8333</D><D>137.7333</D><D>142.1333</D><D>137.2333</D><D>141.5667</D><D>132.9333</D><D>127.4333</D><D>124.8333</D><D>123.3667</D><D>116.1667</D><D>106.2667</D><D>113.1000</D><D>135.1000</D><D>127.5333</D><D>143.3667</D><D>129.3333</D><D>168.9000</D><D>146.6000</D><D>163.1333</D><D>162.5667</D><D>156.5000</D><D>143.1667</D><D>138.5333</D><D>135.3000</D><D>143.5000</D><D>119.3667</D><D>112.5000</D><D>117.5667</D><D>127.5333</D><D>595.7000</D><D>141.4333</D><D>131.8333</D><D>136.6667</D><D>157.8333</D><D>152.2000</D><D>151.3667</D><D>143.1667</D><D>138.2667</D><D>133.3000</D><D>131.6000</D><D>132.9333</D><D>129.2333</D><D>123.0000</D>
</Data>
</Datas>
</FluorData>
