# Supplementary material for: The negative adipogenesis regulator Dlk1 is transcriptionally regulated by Ifrd1 (TIS7) and translationally by its orthologue Ifrd2 (SKMc15)
Source: eLife. 2023 Aug 21;12:e88350. doi: 10.7554/eLife.88350 (PMC10468205; doi:10.7554/eLife.88350)
Supplement: Figure 3—source data 3. [file elife-88350-fig3-data3.zip › Figure 3I/rundata-20210413145605/cycledata.1.22.5.xml]

<FluorData Index="0">
<InstrumentStepNumber>5</InstrumentStepNumber>
<CycleNumber>22</CycleNumber>
<FluorIndex>0</FluorIndex>
<Temperature>60.000</Temperature>
<Datas>
<Data Index="0">
<D>1251.7334</D><D>1527.7297</D><D>1599.6868</D><D>1694.9287</D><D>1847.1302</D><D>1840.5865</D><D>1747.9807</D><D>1917.6007</D><D>1831.6113</D><D>1963.8982</D><D>1983.1998</D><D>1824.0983</D><D>141.8333</D><D>133.2333</D><D>125.9333</D><D>109.0333</D><D>1006.8000</D><D>1085.6333</D><D>1212.2666</D><D>1437.6815</D><D>1341.7668</D><D>1617.4624</D><D>1434.8267</D><D>1446.2220</D><D>1416.4647</D><D>1442.6346</D><D>1433.5951</D><D>1327.2667</D><D>134.4667</D><D>125.3333</D><D>114.4333</D><D>106.0333</D><D>118.1667</D><D>128.5667</D><D>146.0000</D><D>127.3333</D><D>131.8000</D><D>135.5667</D><D>139.7333</D><D>152.0667</D><D>146.4000</D><D>143.4667</D><D>139.3667</D><D>131.8333</D><D>134.5333</D><D>124.4000</D><D>120.3000</D><D>104.2333</D><D>117.1667</D><D>125.5333</D><D>124.7000</D><D>131.5000</D><D>124.8667</D><D>133.1000</D><D>137.8333</D><D>141.8000</D><D>136.9667</D><D>140.6333</D><D>132.4000</D><D>128.6333</D><D>125.0667</D><D>124.9333</D><D>117.0333</D><D>106.6333</D><D>112.5667</D><D>135.7667</D><D>129.2000</D><D>145.0333</D><D>129.1667</D><D>167.6333</D><D>148.2667</D><D>164.7333</D><D>162.7667</D><D>155.5000</D><D>143.5000</D><D>138.1333</D><D>135.8333</D><D>144.6000</D><D>119.7333</D><D>109.8000</D><D>117.3000</D><D>128.9333</D><D>599.6667</D><D>141.0000</D><D>132.4000</D><D>137.7333</D><D>159.4000</D><D>149.8333</D><D>150.6000</D><D>145.9667</D><D>137.8000</D><D>134.2000</D><D>132.7000</D><D>134.8000</D><D>129.1333</D><D>123.3667</D>
</Data>
</Datas>
</FluorData>
