# Supplementary material for: The negative adipogenesis regulator Dlk1 is transcriptionally regulated by Ifrd1 (TIS7) and translationally by its orthologue Ifrd2 (SKMc15)
Source: eLife. 2023 Aug 21;12:e88350. doi: 10.7554/eLife.88350 (PMC10468205; doi:10.7554/eLife.88350)
Supplement: Figure 3—source data 3. [file elife-88350-fig3-data3.zip › Figure 3I/rundata-20210413145605/cycledata.1.23.5.xml]

<FluorData Index="0">
<InstrumentStepNumber>5</InstrumentStepNumber>
<CycleNumber>23</CycleNumber>
<FluorIndex>0</FluorIndex>
<Temperature>60.000</Temperature>
<Datas>
<Data Index="0">
<D>1253.0333</D><D>1531.2136</D><D>1601.1538</D><D>1691.9797</D><D>1858.9883</D><D>1842.8955</D><D>1746.9116</D><D>1912.2042</D><D>1819.3997</D><D>1968.0988</D><D>1984.0001</D><D>1831.0425</D><D>142.6667</D><D>134.3000</D><D>125.6333</D><D>109.8667</D><D>1019.5667</D><D>1103.7000</D><D>1230.7000</D><D>1606.8781</D><D>1560.1287</D><D>1816.1704</D><D>1439.8228</D><D>1449.1339</D><D>1414.6002</D><D>1437.6382</D><D>1434.1924</D><D>1328.2334</D><D>134.6667</D><D>124.8333</D><D>112.3000</D><D>105.5000</D><D>117.8000</D><D>128.7667</D><D>148.2000</D><D>129.3667</D><D>132.7000</D><D>137.6667</D><D>140.3667</D><D>153.7000</D><D>148.4667</D><D>142.1333</D><D>137.8333</D><D>132.9667</D><D>134.8000</D><D>125.3667</D><D>120.2667</D><D>104.2000</D><D>116.7667</D><D>126.0333</D><D>123.7000</D><D>132.0667</D><D>126.3000</D><D>134.2333</D><D>140.3333</D><D>142.4333</D><D>136.5333</D><D>141.5333</D><D>133.9333</D><D>128.5333</D><D>125.9667</D><D>123.5000</D><D>116.0667</D><D>105.5000</D><D>114.2333</D><D>136.7333</D><D>129.2667</D><D>144.6667</D><D>130.1667</D><D>167.1333</D><D>148.2333</D><D>163.3667</D><D>165.2333</D><D>156.0333</D><D>143.2667</D><D>138.5000</D><D>135.1667</D><D>145.7000</D><D>120.6667</D><D>111.8667</D><D>118.9000</D><D>128.3000</D><D>599.7000</D><D>141.0667</D><D>132.8333</D><D>137.3000</D><D>158.5333</D><D>152.3000</D><D>150.9667</D><D>144.3333</D><D>137.1333</D><D>132.9000</D><D>132.3667</D><D>135.5667</D><D>129.3667</D><D>124.0667</D>
</Data>
</Datas>
</FluorData>
