# Supplementary material for: The negative adipogenesis regulator Dlk1 is transcriptionally regulated by Ifrd1 (TIS7) and translationally by its orthologue Ifrd2 (SKMc15)
Source: eLife. 2023 Aug 21;12:e88350. doi: 10.7554/eLife.88350 (PMC10468205; doi:10.7554/eLife.88350)
Supplement: Figure 3—source data 3. [file elife-88350-fig3-data3.zip › Figure 3I/rundata-20210413145605/cycledata.1.24.5.xml]

<FluorData Index="0">
<InstrumentStepNumber>5</InstrumentStepNumber>
<CycleNumber>24</CycleNumber>
<FluorIndex>0</FluorIndex>
<Temperature>60.000</Temperature>
<Datas>
<Data Index="0">
<D>1252.5667</D><D>1531.7877</D><D>1603.1581</D><D>1703.7991</D><D>1864.5013</D><D>1843.0073</D><D>1753.6993</D><D>1928.2999</D><D>1829.4142</D><D>1958.0006</D><D>1982.2001</D><D>1820.2402</D><D>141.7000</D><D>132.9667</D><D>127.2000</D><D>109.0000</D><D>1050.0000</D><D>1136.3334</D><D>1259.2666</D><D>1923.5975</D><D>1892.6017</D><D>2184.0999</D><D>1435.0945</D><D>1449.9283</D><D>1416.6649</D><D>1447.1129</D><D>1432.2970</D><D>1324.7338</D><D>133.0000</D><D>124.2667</D><D>114.2000</D><D>104.6667</D><D>117.8000</D><D>128.9000</D><D>149.2667</D><D>128.4667</D><D>134.4000</D><D>138.4333</D><D>141.3667</D><D>153.9000</D><D>147.5000</D><D>143.8000</D><D>137.7333</D><D>131.1333</D><D>133.9000</D><D>125.1333</D><D>119.6000</D><D>104.8000</D><D>116.9333</D><D>126.4667</D><D>124.2000</D><D>132.5000</D><D>126.6333</D><D>132.4333</D><D>140.4333</D><D>143.0000</D><D>138.5333</D><D>143.5667</D><D>135.0000</D><D>128.2667</D><D>126.3667</D><D>124.7667</D><D>118.5333</D><D>107.2667</D><D>113.9333</D><D>136.7000</D><D>129.5667</D><D>144.9000</D><D>130.1000</D><D>169.2333</D><D>147.1333</D><D>163.2000</D><D>166.3333</D><D>153.6000</D><D>145.2000</D><D>139.1000</D><D>135.8667</D><D>144.6000</D><D>120.6333</D><D>112.9333</D><D>119.4000</D><D>127.7667</D><D>601.0000</D><D>142.7333</D><D>133.5667</D><D>137.9000</D><D>160.7000</D><D>153.7333</D><D>152.4667</D><D>145.1667</D><D>138.8667</D><D>134.4667</D><D>134.1333</D><D>134.8333</D><D>129.1333</D><D>124.4333</D>
</Data>
</Datas>
</FluorData>
