# Supplementary material for: The negative adipogenesis regulator Dlk1 is transcriptionally regulated by Ifrd1 (TIS7) and translationally by its orthologue Ifrd2 (SKMc15)
Source: eLife. 2023 Aug 21;12:e88350. doi: 10.7554/eLife.88350 (PMC10468205; doi:10.7554/eLife.88350)
Supplement: Figure 3—source data 3. [file elife-88350-fig3-data3.zip › Figure 3I/rundata-20210413145605/cycledata.1.25.5.xml]

<FluorData Index="0">
<InstrumentStepNumber>5</InstrumentStepNumber>
<CycleNumber>25</CycleNumber>
<FluorIndex>0</FluorIndex>
<Temperature>60.000</Temperature>
<Datas>
<Data Index="0">
<D>1252.7667</D><D>1530.1239</D><D>1606.2162</D><D>1711.7213</D><D>1874.1095</D><D>1860.7780</D><D>1759.7633</D><D>1930.2977</D><D>1830.5565</D><D>1970.5996</D><D>1986.9999</D><D>1830.5768</D><D>143.0333</D><D>133.3000</D><D>125.6000</D><D>111.0000</D><D>1107.7667</D><D>1199.2000</D><D>1328.8331</D><D>2375.7998</D><D>2281.7998</D><D>2708.7998</D><D>1441.5872</D><D>1453.9996</D><D>1420.2975</D><D>1444.3652</D><D>1437.4874</D><D>1331.3667</D><D>134.0333</D><D>124.9333</D><D>114.8667</D><D>106.9000</D><D>116.7333</D><D>128.7333</D><D>149.7667</D><D>131.4000</D><D>136.2000</D><D>140.1667</D><D>142.5333</D><D>154.2333</D><D>149.0333</D><D>142.1000</D><D>138.2000</D><D>131.0000</D><D>134.6667</D><D>125.0667</D><D>118.8667</D><D>103.2667</D><D>116.8333</D><D>126.6000</D><D>126.1667</D><D>134.5000</D><D>127.7333</D><D>134.2000</D><D>139.0667</D><D>144.1333</D><D>137.9333</D><D>145.4000</D><D>133.9333</D><D>128.7000</D><D>125.1667</D><D>123.9667</D><D>118.0000</D><D>106.0667</D><D>113.8000</D><D>136.6333</D><D>129.5333</D><D>145.6667</D><D>129.5333</D><D>167.8333</D><D>146.9333</D><D>164.3000</D><D>162.2333</D><D>156.7667</D><D>144.9333</D><D>138.7667</D><D>136.4667</D><D>144.0333</D><D>120.7000</D><D>112.0000</D><D>117.9667</D><D>127.6000</D><D>601.7000</D><D>142.2333</D><D>134.0667</D><D>138.2333</D><D>160.3000</D><D>151.8333</D><D>152.3333</D><D>146.5000</D><D>139.6333</D><D>134.9667</D><D>133.9667</D><D>134.1000</D><D>129.2000</D><D>123.5667</D>
</Data>
</Datas>
</FluorData>
