# Supplementary material for: The negative adipogenesis regulator Dlk1 is transcriptionally regulated by Ifrd1 (TIS7) and translationally by its orthologue Ifrd2 (SKMc15)
Source: eLife. 2023 Aug 21;12:e88350. doi: 10.7554/eLife.88350 (PMC10468205; doi:10.7554/eLife.88350)
Supplement: Figure 3—source data 3. [file elife-88350-fig3-data3.zip › Figure 3I/rundata-20210413145605/cycledata.1.26.5.xml]

<FluorData Index="0">
<InstrumentStepNumber>5</InstrumentStepNumber>
<CycleNumber>26</CycleNumber>
<FluorIndex>0</FluorIndex>
<Temperature>60.000</Temperature>
<Datas>
<Data Index="0">
<D>1253.4667</D><D>1540.0758</D><D>1609.3451</D><D>1735.3600</D><D>1892.3024</D><D>1883.7977</D><D>1762.2460</D><D>1931.2988</D><D>1845.0432</D><D>1972.8992</D><D>1986.7998</D><D>1837.7979</D><D>142.7333</D><D>135.4667</D><D>125.9000</D><D>112.1333</D><D>1225.7333</D><D>1312.5000</D><D>1462.2296</D><D>2889.7998</D><D>2658.7998</D><D>3284.2998</D><D>1443.9958</D><D>1456.7341</D><D>1420.8287</D><D>1454.0229</D><D>1437.4978</D><D>1334.0669</D><D>135.0000</D><D>126.4000</D><D>115.4000</D><D>105.9000</D><D>119.5333</D><D>130.5000</D><D>149.8667</D><D>133.5333</D><D>137.1667</D><D>141.1667</D><D>141.7000</D><D>155.3000</D><D>150.2000</D><D>144.2333</D><D>138.4667</D><D>132.2667</D><D>134.8333</D><D>125.0000</D><D>119.2000</D><D>105.3333</D><D>118.4667</D><D>127.4667</D><D>125.2667</D><D>133.1667</D><D>127.0667</D><D>133.6000</D><D>140.6000</D><D>142.3333</D><D>139.0333</D><D>145.6667</D><D>134.9000</D><D>127.9667</D><D>126.1000</D><D>124.9000</D><D>119.0667</D><D>106.7667</D><D>115.2667</D><D>137.1000</D><D>128.3333</D><D>146.0333</D><D>131.6000</D><D>168.5333</D><D>147.1333</D><D>163.9000</D><D>164.1000</D><D>157.2667</D><D>145.4000</D><D>139.6000</D><D>135.7000</D><D>144.5667</D><D>118.8667</D><D>111.2000</D><D>118.2000</D><D>126.9333</D><D>601.4667</D><D>142.1667</D><D>134.2333</D><D>138.0667</D><D>160.8333</D><D>154.3000</D><D>153.0333</D><D>145.5333</D><D>139.4000</D><D>135.3000</D><D>133.6333</D><D>135.8333</D><D>130.1000</D><D>125.0333</D>
</Data>
</Datas>
</FluorData>
