# Supplementary material for: The negative adipogenesis regulator Dlk1 is transcriptionally regulated by Ifrd1 (TIS7) and translationally by its orthologue Ifrd2 (SKMc15)
Source: eLife. 2023 Aug 21;12:e88350. doi: 10.7554/eLife.88350 (PMC10468205; doi:10.7554/eLife.88350)
Supplement: Figure 3—source data 3. [file elife-88350-fig3-data3.zip › Figure 3I/rundata-20210413145605/cycledata.1.27.5.xml]

<FluorData Index="0">
<InstrumentStepNumber>5</InstrumentStepNumber>
<CycleNumber>27</CycleNumber>
<FluorIndex>0</FluorIndex>
<Temperature>60.000</Temperature>
<Datas>
<Data Index="0">
<D>1261.5667</D><D>1534.5502</D><D>1610.3557</D><D>1760.4569</D><D>1934.0995</D><D>1911.9008</D><D>1752.3635</D><D>1936.7998</D><D>1834.8209</D><D>1969.6996</D><D>1991.2999</D><D>1824.3583</D><D>143.4000</D><D>135.0000</D><D>127.3667</D><D>110.4333</D><D>1434.1721</D><D>1538.6315</D><D>1699.7045</D><D>3356.9998</D><D>2994.4998</D><D>3821.3997</D><D>1445.7700</D><D>1458.7897</D><D>1418.6720</D><D>1455.6628</D><D>1436.2990</D><D>1339.1663</D><D>134.4333</D><D>125.8667</D><D>113.8667</D><D>105.6667</D><D>118.9667</D><D>129.7000</D><D>150.6000</D><D>135.3333</D><D>139.6000</D><D>143.7000</D><D>144.0667</D><D>155.7333</D><D>148.6333</D><D>144.2333</D><D>138.3333</D><D>132.1333</D><D>133.7333</D><D>124.8667</D><D>119.5000</D><D>104.8333</D><D>119.0000</D><D>127.8667</D><D>124.2000</D><D>135.2333</D><D>127.2667</D><D>134.3667</D><D>139.0667</D><D>143.0667</D><D>138.4000</D><D>145.6333</D><D>134.9333</D><D>128.9667</D><D>125.6000</D><D>124.1000</D><D>118.4333</D><D>107.4333</D><D>114.2667</D><D>136.1000</D><D>129.1333</D><D>146.7667</D><D>130.8667</D><D>169.1667</D><D>147.6333</D><D>164.1333</D><D>163.9333</D><D>157.4667</D><D>144.6333</D><D>139.1667</D><D>134.9667</D><D>145.7333</D><D>120.8667</D><D>112.9000</D><D>118.6000</D><D>127.9333</D><D>599.3666</D><D>142.9667</D><D>133.5333</D><D>138.0000</D><D>160.7667</D><D>152.0333</D><D>151.9000</D><D>147.2333</D><D>138.7333</D><D>136.4333</D><D>133.6333</D><D>134.7667</D><D>128.8000</D><D>123.6333</D>
</Data>
</Datas>
</FluorData>
