# Supplementary material for: The negative adipogenesis regulator Dlk1 is transcriptionally regulated by Ifrd1 (TIS7) and translationally by its orthologue Ifrd2 (SKMc15)
Source: eLife. 2023 Aug 21;12:e88350. doi: 10.7554/eLife.88350 (PMC10468205; doi:10.7554/eLife.88350)
Supplement: Figure 3—source data 3. [file elife-88350-fig3-data3.zip › Figure 3I/rundata-20210413145605/cycledata.1.28.5.xml]

<FluorData Index="0">
<InstrumentStepNumber>5</InstrumentStepNumber>
<CycleNumber>28</CycleNumber>
<FluorIndex>0</FluorIndex>
<Temperature>60.000</Temperature>
<Datas>
<Data Index="0">
<D>1260.2001</D><D>1542.8004</D><D>1616.6909</D><D>1813.8850</D><D>2001.3994</D><D>1983.1001</D><D>1762.9532</D><D>1942.9989</D><D>1838.0946</D><D>1966.2007</D><D>1991.7000</D><D>1834.3220</D><D>142.1333</D><D>135.1000</D><D>128.0333</D><D>110.2000</D><D>1772.3177</D><D>1898.1915</D><D>2095.7998</D><D>3760.2996</D><D>3284.4998</D><D>4272.9795</D><D>1448.3639</D><D>1462.5637</D><D>1422.5991</D><D>1464.6293</D><D>1446.6912</D><D>1346.4669</D><D>134.4667</D><D>126.0333</D><D>115.2333</D><D>105.9000</D><D>120.5000</D><D>133.6000</D><D>154.5333</D><D>136.8000</D><D>142.3667</D><D>145.8333</D><D>145.6667</D><D>155.5667</D><D>150.2333</D><D>144.8333</D><D>138.5667</D><D>132.6333</D><D>136.0000</D><D>124.3667</D><D>119.8667</D><D>106.1000</D><D>119.3000</D><D>128.2667</D><D>127.7667</D><D>134.7000</D><D>127.8000</D><D>135.8667</D><D>141.3000</D><D>143.7333</D><D>138.5000</D><D>147.4000</D><D>135.8000</D><D>128.8333</D><D>126.6667</D><D>124.4667</D><D>117.0333</D><D>108.5667</D><D>115.5667</D><D>138.1000</D><D>130.7000</D><D>146.2000</D><D>131.5333</D><D>169.3333</D><D>148.6333</D><D>165.0000</D><D>164.5000</D><D>156.7000</D><D>148.0000</D><D>139.4667</D><D>137.4000</D><D>147.5667</D><D>120.4000</D><D>112.0667</D><D>119.2333</D><D>128.4333</D><D>600.9667</D><D>143.0667</D><D>133.7333</D><D>139.6667</D><D>160.3000</D><D>153.0333</D><D>155.2000</D><D>147.5000</D><D>140.6667</D><D>136.1000</D><D>133.3333</D><D>134.8333</D><D>129.1667</D><D>125.6333</D>
</Data>
</Datas>
</FluorData>
