# Supplementary material for: The negative adipogenesis regulator Dlk1 is transcriptionally regulated by Ifrd1 (TIS7) and translationally by its orthologue Ifrd2 (SKMc15)
Source: eLife. 2023 Aug 21;12:e88350. doi: 10.7554/eLife.88350 (PMC10468205; doi:10.7554/eLife.88350)
Supplement: Figure 3—source data 3. [file elife-88350-fig3-data3.zip › Figure 3I/rundata-20210413145605/cycledata.1.29.5.xml]

<FluorData Index="0">
<InstrumentStepNumber>5</InstrumentStepNumber>
<CycleNumber>29</CycleNumber>
<FluorIndex>0</FluorIndex>
<Temperature>60.000</Temperature>
<Datas>
<Data Index="0">
<D>1266.6000</D><D>1546.5656</D><D>1618.1448</D><D>1937.7986</D><D>2117.6997</D><D>2110.2996</D><D>1763.9419</D><D>1948.5005</D><D>1832.5449</D><D>1972.8004</D><D>1986.0001</D><D>1837.7462</D><D>144.2667</D><D>135.5333</D><D>127.4000</D><D>111.3333</D><D>2166.9998</D><D>2318.5999</D><D>2576.5999</D><D>4091.1013</D><D>3524.6997</D><D>4665.0737</D><D>1452.0392</D><D>1462.8424</D><D>1424.3927</D><D>1485.0670</D><D>1460.3170</D><D>1357.6998</D><D>134.9000</D><D>126.3000</D><D>115.0000</D><D>105.6000</D><D>123.2667</D><D>135.2333</D><D>156.9000</D><D>139.1000</D><D>144.0333</D><D>147.1667</D><D>144.2000</D><D>157.2333</D><D>149.4333</D><D>144.3333</D><D>139.0000</D><D>132.3000</D><D>136.2333</D><D>126.1333</D><D>120.7333</D><D>105.8000</D><D>120.3667</D><D>128.8000</D><D>128.5000</D><D>135.1000</D><D>129.6000</D><D>136.9333</D><D>142.1667</D><D>145.1333</D><D>139.7000</D><D>146.7000</D><D>138.3000</D><D>130.6667</D><D>127.3000</D><D>125.0667</D><D>119.1000</D><D>108.9000</D><D>115.7000</D><D>137.5333</D><D>129.5333</D><D>147.0667</D><D>132.0667</D><D>171.1333</D><D>149.3333</D><D>163.4667</D><D>165.5667</D><D>155.8333</D><D>147.6667</D><D>140.0000</D><D>136.2000</D><D>145.7000</D><D>121.9667</D><D>113.3000</D><D>118.6333</D><D>128.7667</D><D>603.7333</D><D>145.5667</D><D>133.9667</D><D>139.4333</D><D>162.3667</D><D>152.5667</D><D>153.9667</D><D>148.0000</D><D>140.5667</D><D>136.2333</D><D>134.1667</D><D>137.7667</D><D>130.7667</D><D>124.2000</D>
</Data>
</Datas>
</FluorData>
