# Supplementary material for: The negative adipogenesis regulator Dlk1 is transcriptionally regulated by Ifrd1 (TIS7) and translationally by its orthologue Ifrd2 (SKMc15)
Source: eLife. 2023 Aug 21;12:e88350. doi: 10.7554/eLife.88350 (PMC10468205; doi:10.7554/eLife.88350)
Supplement: Figure 3—source data 3. [file elife-88350-fig3-data3.zip › Figure 3I/rundata-20210413145605/cycledata.1.3.5.xml]

<FluorData Index="0">
<InstrumentStepNumber>5</InstrumentStepNumber>
<CycleNumber>3</CycleNumber>
<FluorIndex>0</FluorIndex>
<Temperature>60.000</Temperature>
<Datas>
<Data Index="0">
<D>1263.7000</D><D>1510.5145</D><D>1581.7725</D><D>1677.4797</D><D>1828.7976</D><D>1815.1895</D><D>1752.2281</D><D>1901.9972</D><D>1818.2972</D><D>1952.4999</D><D>1977.1997</D><D>1817.4977</D><D>139.1667</D><D>128.3667</D><D>121.3333</D><D>106.0333</D><D>966.0000</D><D>1039.1333</D><D>1149.8334</D><D>1223.4333</D><D>1078.9667</D><D>1359.9336</D><D>1393.7010</D><D>1395.0999</D><D>1385.8331</D><D>1404.1968</D><D>1396.9985</D><D>1293.8334</D><D>129.0667</D><D>120.8333</D><D>110.6667</D><D>102.1333</D><D>113.8333</D><D>125.3333</D><D>142.4000</D><D>122.8333</D><D>127.8667</D><D>132.0000</D><D>135.4333</D><D>149.1333</D><D>144.0333</D><D>139.0667</D><D>132.4333</D><D>128.8000</D><D>129.4667</D><D>122.1000</D><D>114.7333</D><D>100.4333</D><D>114.2000</D><D>122.8333</D><D>121.3667</D><D>127.8667</D><D>120.6000</D><D>128.8000</D><D>134.0000</D><D>138.5667</D><D>134.0667</D><D>138.0000</D><D>128.2000</D><D>125.2333</D><D>123.1333</D><D>119.9333</D><D>113.8000</D><D>103.5000</D><D>111.1000</D><D>132.2667</D><D>123.5667</D><D>150.2333</D><D>126.2333</D><D>160.7000</D><D>143.8667</D><D>161.3000</D><D>160.7000</D><D>151.8667</D><D>138.2333</D><D>136.7333</D><D>132.8333</D><D>139.1000</D><D>117.3333</D><D>109.3000</D><D>114.3333</D><D>125.1000</D><D>601.9333</D><D>138.4667</D><D>131.0333</D><D>134.1667</D><D>152.6333</D><D>148.5667</D><D>147.9667</D><D>143.4333</D><D>134.5667</D><D>131.8333</D><D>130.5333</D><D>131.9333</D><D>126.9000</D><D>120.2667</D>
</Data>
</Datas>
</FluorData>
