# Supplementary material for: The negative adipogenesis regulator Dlk1 is transcriptionally regulated by Ifrd1 (TIS7) and translationally by its orthologue Ifrd2 (SKMc15)
Source: eLife. 2023 Aug 21;12:e88350. doi: 10.7554/eLife.88350 (PMC10468205; doi:10.7554/eLife.88350)
Supplement: Figure 3—source data 3. [file elife-88350-fig3-data3.zip › Figure 3I/rundata-20210413145605/cycledata.1.30.5.xml]

<FluorData Index="0">
<InstrumentStepNumber>5</InstrumentStepNumber>
<CycleNumber>30</CycleNumber>
<FluorIndex>0</FluorIndex>
<Temperature>60.000</Temperature>
<Datas>
<Data Index="0">
<D>1268.8667</D><D>1547.4191</D><D>1617.3326</D><D>2113.3997</D><D>2324.5999</D><D>2324.7000</D><D>1757.9386</D><D>1968.8989</D><D>1842.5775</D><D>1975.5005</D><D>1999.2997</D><D>1836.7112</D><D>144.5000</D><D>133.7667</D><D>127.1000</D><D>111.4667</D><D>2541.3999</D><D>2730.7000</D><D>3027.4998</D><D>4365.7056</D><D>3737.8997</D><D>4972.7188</D><D>1460.8601</D><D>1465.8506</D><D>1428.9952</D><D>1513.1821</D><D>1490.5062</D><D>1376.8652</D><D>134.3333</D><D>126.6667</D><D>115.0667</D><D>105.9667</D><D>124.8667</D><D>136.6667</D><D>158.4333</D><D>140.7333</D><D>146.7000</D><D>147.9667</D><D>147.1333</D><D>155.5000</D><D>148.9333</D><D>144.4667</D><D>138.4667</D><D>133.1333</D><D>134.0667</D><D>125.4000</D><D>119.3333</D><D>105.2333</D><D>118.9000</D><D>129.6333</D><D>127.4667</D><D>137.6667</D><D>129.3000</D><D>136.4000</D><D>141.1000</D><D>145.3333</D><D>139.1000</D><D>148.6000</D><D>136.7667</D><D>130.6333</D><D>127.0333</D><D>125.8000</D><D>117.9000</D><D>107.9000</D><D>115.4333</D><D>139.0333</D><D>129.5333</D><D>147.4000</D><D>131.9000</D><D>169.6000</D><D>148.2000</D><D>165.4333</D><D>165.4667</D><D>158.3667</D><D>147.9333</D><D>140.7667</D><D>134.6667</D><D>144.4000</D><D>121.9333</D><D>112.4000</D><D>119.1333</D><D>129.8667</D><D>603.8333</D><D>142.6667</D><D>135.2333</D><D>140.3667</D><D>162.1000</D><D>152.7000</D><D>153.4333</D><D>145.8667</D><D>139.0667</D><D>136.0000</D><D>134.1000</D><D>134.3333</D><D>130.9667</D><D>124.9667</D>
</Data>
</Datas>
</FluorData>
