# Supplementary material for: The negative adipogenesis regulator Dlk1 is transcriptionally regulated by Ifrd1 (TIS7) and translationally by its orthologue Ifrd2 (SKMc15)
Source: eLife. 2023 Aug 21;12:e88350. doi: 10.7554/eLife.88350 (PMC10468205; doi:10.7554/eLife.88350)
Supplement: Figure 3—source data 3. [file elife-88350-fig3-data3.zip › Figure 3I/rundata-20210413145605/cycledata.1.31.5.xml]

<FluorData Index="0">
<InstrumentStepNumber>5</InstrumentStepNumber>
<CycleNumber>31</CycleNumber>
<FluorIndex>0</FluorIndex>
<Temperature>60.000</Temperature>
<Datas>
<Data Index="0">
<D>1272.4667</D><D>1545.5964</D><D>1624.9635</D><D>2410.2000</D><D>2638.8999</D><D>2650.5000</D><D>1766.5204</D><D>1998.0995</D><D>1847.5692</D><D>1990.6000</D><D>1997.5000</D><D>1841.0900</D><D>143.4667</D><D>133.3000</D><D>126.5000</D><D>111.3333</D><D>2880.7000</D><D>3074.7000</D><D>3437.9998</D><D>4561.4058</D><D>3894.2993</D><D>5209.8052</D><D>1459.8663</D><D>1467.9524</D><D>1426.1023</D><D>1572.7996</D><D>1537.3430</D><D>1414.1340</D><D>135.1000</D><D>125.3667</D><D>114.2333</D><D>107.0667</D><D>124.3667</D><D>139.4000</D><D>160.7667</D><D>141.8333</D><D>146.3000</D><D>150.4667</D><D>145.5000</D><D>155.6333</D><D>150.2000</D><D>145.0000</D><D>139.4333</D><D>133.1333</D><D>136.0667</D><D>125.9667</D><D>118.7000</D><D>104.6667</D><D>120.4667</D><D>129.4667</D><D>128.3333</D><D>136.4667</D><D>130.8667</D><D>135.9333</D><D>140.1000</D><D>143.5667</D><D>138.0667</D><D>149.7000</D><D>138.3000</D><D>131.2667</D><D>126.4667</D><D>124.7333</D><D>118.8667</D><D>107.6667</D><D>115.0000</D><D>138.0333</D><D>131.2000</D><D>147.4000</D><D>132.6667</D><D>172.0333</D><D>150.1333</D><D>166.1667</D><D>164.6333</D><D>159.7667</D><D>150.4000</D><D>138.9667</D><D>136.5667</D><D>146.4333</D><D>122.6000</D><D>114.0000</D><D>121.2667</D><D>129.1000</D><D>604.7667</D><D>143.0667</D><D>134.5667</D><D>138.5333</D><D>162.7000</D><D>154.1000</D><D>154.6000</D><D>149.0667</D><D>139.0000</D><D>136.5000</D><D>135.1333</D><D>135.9000</D><D>130.2333</D><D>124.7333</D>
</Data>
</Datas>
</FluorData>
