# Supplementary material for: The negative adipogenesis regulator Dlk1 is transcriptionally regulated by Ifrd1 (TIS7) and translationally by its orthologue Ifrd2 (SKMc15)
Source: eLife. 2023 Aug 21;12:e88350. doi: 10.7554/eLife.88350 (PMC10468205; doi:10.7554/eLife.88350)
Supplement: Figure 3—source data 3. [file elife-88350-fig3-data3.zip › Figure 3I/rundata-20210413145605/cycledata.1.32.5.xml]

<FluorData Index="0">
<InstrumentStepNumber>5</InstrumentStepNumber>
<CycleNumber>32</CycleNumber>
<FluorIndex>0</FluorIndex>
<Temperature>60.000</Temperature>
<Datas>
<Data Index="0">
<D>1274.4000</D><D>1552.3940</D><D>1630.5824</D><D>2779.5999</D><D>3043.8999</D><D>3064.5999</D><D>1761.5167</D><D>2071.9995</D><D>1841.7222</D><D>2003.8000</D><D>2006.2997</D><D>1846.8131</D><D>145.1333</D><D>135.6000</D><D>126.3000</D><D>112.1000</D><D>3159.8999</D><D>3391.6997</D><D>3786.9993</D><D>4728.7119</D><D>4038.6987</D><D>5394.9863</D><D>1464.8345</D><D>1472.4885</D><D>1429.4265</D><D>1694.9814</D><D>1639.6583</D><D>1495.9622</D><D>136.1667</D><D>127.7000</D><D>115.4000</D><D>105.5667</D><D>125.9333</D><D>141.0000</D><D>162.5000</D><D>142.8667</D><D>149.2333</D><D>150.1000</D><D>147.8000</D><D>157.8667</D><D>149.1667</D><D>145.5333</D><D>140.4667</D><D>134.8000</D><D>135.5333</D><D>125.3000</D><D>121.4667</D><D>106.2667</D><D>120.7333</D><D>130.6333</D><D>128.9333</D><D>137.8667</D><D>130.8333</D><D>136.2333</D><D>143.0667</D><D>145.5000</D><D>139.7333</D><D>150.9333</D><D>139.1333</D><D>128.9000</D><D>125.9667</D><D>126.2000</D><D>117.6000</D><D>108.6333</D><D>115.9000</D><D>137.8333</D><D>131.0000</D><D>147.4667</D><D>132.3667</D><D>171.1667</D><D>149.9000</D><D>166.4000</D><D>165.2000</D><D>160.5000</D><D>148.4000</D><D>141.1000</D><D>137.0667</D><D>147.0333</D><D>121.8000</D><D>113.1333</D><D>121.1333</D><D>129.8000</D><D>602.4000</D><D>144.2000</D><D>135.0667</D><D>140.3000</D><D>162.6000</D><D>152.7000</D><D>152.8333</D><D>147.8000</D><D>142.3667</D><D>134.9667</D><D>134.8667</D><D>133.4667</D><D>131.7333</D><D>124.2667</D>
</Data>
</Datas>
</FluorData>
