# Supplementary material for: The negative adipogenesis regulator Dlk1 is transcriptionally regulated by Ifrd1 (TIS7) and translationally by its orthologue Ifrd2 (SKMc15)
Source: eLife. 2023 Aug 21;12:e88350. doi: 10.7554/eLife.88350 (PMC10468205; doi:10.7554/eLife.88350)
Supplement: Figure 3—source data 3. [file elife-88350-fig3-data3.zip › Figure 3I/rundata-20210413145605/cycledata.1.33.5.xml]

<FluorData Index="0">
<InstrumentStepNumber>5</InstrumentStepNumber>
<CycleNumber>33</CycleNumber>
<FluorIndex>0</FluorIndex>
<Temperature>60.000</Temperature>
<Datas>
<Data Index="0">
<D>1276.3000</D><D>1560.9904</D><D>1637.7108</D><D>3197.3999</D><D>3503.3997</D><D>3526.7998</D><D>1766.0797</D><D>2202.5996</D><D>1848.4036</D><D>2021.0000</D><D>2003.0001</D><D>1853.1100</D><D>145.5000</D><D>135.5000</D><D>127.0000</D><D>112.4333</D><D>3360.1997</D><D>3606.6997</D><D>4040.2007</D><D>4864.3667</D><D>4165.2817</D><D>5505.1411</D><D>1482.1128</D><D>1484.5050</D><D>1437.9702</D><D>1934.6030</D><D>1838.9363</D><D>1652.6952</D><D>135.3000</D><D>126.9667</D><D>114.2000</D><D>105.9667</D><D>126.6667</D><D>141.7333</D><D>164.1667</D><D>144.8667</D><D>149.0000</D><D>151.0667</D><D>147.0000</D><D>155.9333</D><D>149.6333</D><D>144.8667</D><D>138.4000</D><D>135.0000</D><D>137.2000</D><D>127.0333</D><D>120.5667</D><D>106.0000</D><D>120.5667</D><D>130.6000</D><D>131.2000</D><D>139.1333</D><D>130.9667</D><D>137.2333</D><D>143.9667</D><D>145.8667</D><D>139.7667</D><D>149.6667</D><D>138.6333</D><D>130.2333</D><D>128.2667</D><D>126.7333</D><D>119.0667</D><D>108.8000</D><D>115.8000</D><D>138.4000</D><D>130.9000</D><D>145.9000</D><D>133.0667</D><D>171.9667</D><D>149.5667</D><D>164.8000</D><D>165.4000</D><D>160.5000</D><D>150.2000</D><D>140.9333</D><D>137.3333</D><D>146.1333</D><D>121.5333</D><D>112.2000</D><D>119.7667</D><D>128.4000</D><D>604.0667</D><D>144.1000</D><D>134.9333</D><D>141.7000</D><D>162.3333</D><D>152.4000</D><D>154.7000</D><D>147.1667</D><D>139.7333</D><D>136.7333</D><D>136.3667</D><D>136.5667</D><D>131.9667</D><D>125.3667</D>
</Data>
</Datas>
</FluorData>
