# Supplementary material for: The negative adipogenesis regulator Dlk1 is transcriptionally regulated by Ifrd1 (TIS7) and translationally by its orthologue Ifrd2 (SKMc15)
Source: eLife. 2023 Aug 21;12:e88350. doi: 10.7554/eLife.88350 (PMC10468205; doi:10.7554/eLife.88350)
Supplement: Figure 3—source data 3. [file elife-88350-fig3-data3.zip › Figure 3I/rundata-20210413145605/cycledata.1.34.5.xml]

<FluorData Index="0">
<InstrumentStepNumber>5</InstrumentStepNumber>
<CycleNumber>34</CycleNumber>
<FluorIndex>0</FluorIndex>
<Temperature>60.000</Temperature>
<Datas>
<Data Index="0">
<D>1277.7333</D><D>1563.8147</D><D>1645.7874</D><D>3635.8997</D><D>3978.8005</D><D>4000.9980</D><D>1766.2543</D><D>2404.7000</D><D>1850.1780</D><D>2079.7998</D><D>2035.3998</D><D>1874.0942</D><D>146.1333</D><D>136.0333</D><D>127.9000</D><D>111.9333</D><D>3536.2998</D><D>3819.5000</D><D>4259.0869</D><D>4957.1948</D><D>4265.2793</D><D>5681.9854</D><D>1500.4698</D><D>1499.9489</D><D>1446.9218</D><D>2333.0000</D><D>2203.7996</D><D>1951.4927</D><D>137.0667</D><D>128.6333</D><D>116.1667</D><D>106.8333</D><D>126.9333</D><D>143.6000</D><D>164.9667</D><D>145.6000</D><D>151.0667</D><D>152.5333</D><D>147.4667</D><D>158.4667</D><D>151.7667</D><D>146.6000</D><D>142.1000</D><D>136.2000</D><D>136.9333</D><D>126.3667</D><D>121.4667</D><D>107.3000</D><D>121.4333</D><D>131.0000</D><D>130.2000</D><D>139.4000</D><D>129.8333</D><D>139.6000</D><D>143.8667</D><D>146.8667</D><D>139.0000</D><D>152.0667</D><D>141.4667</D><D>130.2000</D><D>127.5667</D><D>126.2667</D><D>120.5000</D><D>110.0000</D><D>117.1333</D><D>138.4667</D><D>131.7333</D><D>147.2333</D><D>132.6333</D><D>173.9667</D><D>151.7667</D><D>165.6000</D><D>166.1667</D><D>162.2000</D><D>152.5333</D><D>142.0000</D><D>138.3000</D><D>148.0333</D><D>122.5333</D><D>113.0667</D><D>119.8667</D><D>130.2667</D><D>601.8666</D><D>145.7667</D><D>133.3333</D><D>141.0000</D><D>164.1667</D><D>154.1667</D><D>155.0333</D><D>147.9333</D><D>143.1667</D><D>137.2000</D><D>135.1000</D><D>135.2667</D><D>131.4667</D><D>125.8667</D>
</Data>
</Datas>
</FluorData>
