# Supplementary material for: The negative adipogenesis regulator Dlk1 is transcriptionally regulated by Ifrd1 (TIS7) and translationally by its orthologue Ifrd2 (SKMc15)
Source: eLife. 2023 Aug 21;12:e88350. doi: 10.7554/eLife.88350 (PMC10468205; doi:10.7554/eLife.88350)
Supplement: Figure 3—source data 3. [file elife-88350-fig3-data3.zip › Figure 3I/rundata-20210413145605/cycledata.1.35.5.xml]

<FluorData Index="0">
<InstrumentStepNumber>5</InstrumentStepNumber>
<CycleNumber>35</CycleNumber>
<FluorIndex>0</FluorIndex>
<Temperature>60.000</Temperature>
<Datas>
<Data Index="0">
<D>1290.5332</D><D>1570.0421</D><D>1666.5723</D><D>4067.6936</D><D>4427.3125</D><D>4439.5605</D><D>1778.3936</D><D>2728.7000</D><D>1852.7086</D><D>2179.7998</D><D>2061.0999</D><D>1912.2974</D><D>147.2333</D><D>135.2000</D><D>129.1000</D><D>111.3000</D><D>3670.7998</D><D>3945.1001</D><D>4419.8877</D><D>5041.0698</D><D>4333.7373</D><D>5775.9922</D><D>1546.0974</D><D>1536.3785</D><D>1457.1249</D><D>2804.0000</D><D>2666.7998</D><D>2342.9998</D><D>137.8667</D><D>128.1000</D><D>116.4333</D><D>107.8000</D><D>128.0333</D><D>145.5667</D><D>165.4667</D><D>145.2667</D><D>150.5000</D><D>155.0000</D><D>148.3333</D><D>159.1333</D><D>154.3333</D><D>149.5333</D><D>143.5000</D><D>137.6667</D><D>137.2000</D><D>125.6333</D><D>120.7000</D><D>105.9667</D><D>120.9333</D><D>130.6000</D><D>130.1000</D><D>140.5000</D><D>132.2667</D><D>139.8333</D><D>144.3333</D><D>145.8667</D><D>142.4333</D><D>151.7667</D><D>140.6000</D><D>131.2333</D><D>128.9000</D><D>126.8667</D><D>119.1333</D><D>109.0333</D><D>117.0333</D><D>139.8333</D><D>130.7000</D><D>147.5333</D><D>133.6000</D><D>173.1667</D><D>153.6000</D><D>166.6667</D><D>167.5667</D><D>164.0667</D><D>151.2667</D><D>141.6667</D><D>138.1000</D><D>146.1667</D><D>121.9000</D><D>112.5000</D><D>120.3667</D><D>130.2000</D><D>607.2667</D><D>144.3333</D><D>134.5667</D><D>141.1333</D><D>164.0667</D><D>156.2333</D><D>154.1333</D><D>148.6333</D><D>141.3000</D><D>136.2667</D><D>135.0000</D><D>137.0667</D><D>130.6000</D><D>126.7000</D>
</Data>
</Datas>
</FluorData>
