# Supplementary material for: The negative adipogenesis regulator Dlk1 is transcriptionally regulated by Ifrd1 (TIS7) and translationally by its orthologue Ifrd2 (SKMc15)
Source: eLife. 2023 Aug 21;12:e88350. doi: 10.7554/eLife.88350 (PMC10468205; doi:10.7554/eLife.88350)
Supplement: Figure 3—source data 3. [file elife-88350-fig3-data3.zip › Figure 3I/rundata-20210413145605/cycledata.1.36.5.xml]

<FluorData Index="0">
<InstrumentStepNumber>5</InstrumentStepNumber>
<CycleNumber>36</CycleNumber>
<FluorIndex>0</FluorIndex>
<Temperature>60.000</Temperature>
<Datas>
<Data Index="0">
<D>1302.7001</D><D>1576.4238</D><D>1688.0125</D><D>4415.0840</D><D>4811.3477</D><D>4820.4360</D><D>1777.1450</D><D>3147.2998</D><D>1857.2024</D><D>2357.3999</D><D>2124.9998</D><D>1968.9983</D><D>147.5333</D><D>135.6667</D><D>128.8333</D><D>112.3667</D><D>3774.8994</D><D>4076.7034</D><D>4552.1274</D><D>5133.6211</D><D>4411.1714</D><D>5862.9937</D><D>1629.9600</D><D>1596.4075</D><D>1484.4940</D><D>3229.1997</D><D>3123.6997</D><D>2746.2998</D><D>139.2000</D><D>127.5000</D><D>116.4000</D><D>107.3000</D><D>129.0000</D><D>144.3667</D><D>167.1333</D><D>146.7333</D><D>154.0667</D><D>154.6333</D><D>150.3000</D><D>160.0333</D><D>155.8667</D><D>152.4667</D><D>146.2333</D><D>138.1000</D><D>138.7333</D><D>126.9333</D><D>122.0667</D><D>106.2667</D><D>120.5333</D><D>132.2000</D><D>130.1000</D><D>138.5667</D><D>131.4000</D><D>140.6667</D><D>147.4000</D><D>148.4333</D><D>142.5667</D><D>153.7000</D><D>141.5333</D><D>132.0000</D><D>127.5667</D><D>128.6667</D><D>120.2000</D><D>110.3000</D><D>117.7667</D><D>141.3000</D><D>133.9333</D><D>145.7333</D><D>132.8000</D><D>175.8000</D><D>152.8333</D><D>167.3667</D><D>169.4667</D><D>164.7667</D><D>153.4000</D><D>141.3333</D><D>138.1000</D><D>147.6333</D><D>121.9000</D><D>114.0000</D><D>120.0000</D><D>131.0333</D><D>604.6000</D><D>147.1667</D><D>136.1667</D><D>140.7667</D><D>164.2667</D><D>156.6667</D><D>155.4667</D><D>148.2667</D><D>142.1000</D><D>137.9333</D><D>134.8000</D><D>135.8000</D><D>132.0333</D><D>126.6000</D>
</Data>
</Datas>
</FluorData>
