# Supplementary material for: The negative adipogenesis regulator Dlk1 is transcriptionally regulated by Ifrd1 (TIS7) and translationally by its orthologue Ifrd2 (SKMc15)
Source: eLife. 2023 Aug 21;12:e88350. doi: 10.7554/eLife.88350 (PMC10468205; doi:10.7554/eLife.88350)
Supplement: Figure 3—source data 3. [file elife-88350-fig3-data3.zip › Figure 3I/rundata-20210413145605/cycledata.1.37.5.xml]

<FluorData Index="0">
<InstrumentStepNumber>5</InstrumentStepNumber>
<CycleNumber>37</CycleNumber>
<FluorIndex>0</FluorIndex>
<Temperature>60.000</Temperature>
<Datas>
<Data Index="0">
<D>1327.5000</D><D>1593.6765</D><D>1744.5145</D><D>4724.0239</D><D>5191.6602</D><D>5150.8623</D><D>1784.1648</D><D>3612.6997</D><D>1856.5065</D><D>2628.0999</D><D>2232.0000</D><D>2082.2993</D><D>147.5000</D><D>136.4667</D><D>127.3333</D><D>112.4333</D><D>3860.0002</D><D>4174.6899</D><D>4668.2598</D><D>5158.8369</D><D>4464.7573</D><D>5929.9980</D><D>1806.7358</D><D>1720.4767</D><D>1524.3202</D><D>3617.9998</D><D>3533.9998</D><D>3118.8999</D><D>142.2333</D><D>129.8000</D><D>115.7667</D><D>106.4667</D><D>128.4667</D><D>146.0000</D><D>166.9000</D><D>147.9333</D><D>152.9667</D><D>156.3333</D><D>151.7333</D><D>161.4000</D><D>155.8000</D><D>155.1000</D><D>148.5333</D><D>142.0000</D><D>140.4333</D><D>126.7000</D><D>121.3333</D><D>106.9000</D><D>122.8000</D><D>130.8000</D><D>129.6333</D><D>141.3000</D><D>132.8333</D><D>140.7667</D><D>148.6667</D><D>147.9667</D><D>143.5667</D><D>153.6333</D><D>141.0333</D><D>131.8333</D><D>129.1000</D><D>127.6333</D><D>118.5667</D><D>109.4667</D><D>115.9000</D><D>138.6667</D><D>131.7333</D><D>145.9667</D><D>135.0667</D><D>176.3000</D><D>155.6000</D><D>168.0000</D><D>170.4000</D><D>167.0667</D><D>155.8000</D><D>142.2333</D><D>137.6000</D><D>146.1333</D><D>122.5667</D><D>114.2000</D><D>121.5667</D><D>131.3667</D><D>605.8666</D><D>144.6000</D><D>135.5000</D><D>139.2333</D><D>164.4000</D><D>155.1333</D><D>158.9000</D><D>148.0333</D><D>144.4667</D><D>136.6000</D><D>135.5667</D><D>137.0667</D><D>131.4333</D><D>126.0333</D>
</Data>
</Datas>
</FluorData>
