# Supplementary material for: The negative adipogenesis regulator Dlk1 is transcriptionally regulated by Ifrd1 (TIS7) and translationally by its orthologue Ifrd2 (SKMc15)
Source: eLife. 2023 Aug 21;12:e88350. doi: 10.7554/eLife.88350 (PMC10468205; doi:10.7554/eLife.88350)
Supplement: Figure 3—source data 3. [file elife-88350-fig3-data3.zip › Figure 3I/rundata-20210413145605/cycledata.1.38.5.xml]

<FluorData Index="0">
<InstrumentStepNumber>5</InstrumentStepNumber>
<CycleNumber>38</CycleNumber>
<FluorIndex>0</FluorIndex>
<Temperature>60.000</Temperature>
<Datas>
<Data Index="0">
<D>1384.8336</D><D>1610.4858</D><D>1845.4962</D><D>4954.8408</D><D>5424.3047</D><D>5455.5688</D><D>1773.3240</D><D>4091.8953</D><D>1864.5049</D><D>3023.0999</D><D>2421.0000</D><D>2273.0999</D><D>149.9333</D><D>136.7333</D><D>129.1000</D><D>113.7000</D><D>3928.0000</D><D>4238.3936</D><D>4754.3271</D><D>5219.5967</D><D>4519.7588</D><D>5961.9980</D><D>2112.7998</D><D>1958.0002</D><D>1612.5186</D><D>3970.0977</D><D>3901.7991</D><D>3442.6997</D><D>141.6333</D><D>129.5667</D><D>116.2667</D><D>107.3667</D><D>129.9667</D><D>146.4333</D><D>167.8333</D><D>147.8667</D><D>154.8000</D><D>155.4333</D><D>152.5667</D><D>162.2667</D><D>157.8333</D><D>155.2333</D><D>149.8000</D><D>142.4333</D><D>140.5333</D><D>127.2667</D><D>122.7333</D><D>107.3000</D><D>122.4333</D><D>132.5333</D><D>131.2333</D><D>142.0333</D><D>133.0333</D><D>142.3333</D><D>149.1000</D><D>149.1667</D><D>144.5667</D><D>152.9333</D><D>144.0667</D><D>131.2333</D><D>131.0000</D><D>128.0333</D><D>119.8667</D><D>108.6333</D><D>116.8333</D><D>138.8000</D><D>130.4000</D><D>144.8667</D><D>133.5333</D><D>178.0000</D><D>156.5667</D><D>170.9333</D><D>171.6000</D><D>169.0333</D><D>155.7333</D><D>142.2667</D><D>138.6000</D><D>146.3333</D><D>121.9333</D><D>113.7667</D><D>119.5333</D><D>130.4667</D><D>604.8000</D><D>145.1333</D><D>135.8667</D><D>141.7667</D><D>164.9333</D><D>156.7333</D><D>157.4667</D><D>148.1000</D><D>143.3333</D><D>138.0000</D><D>136.3000</D><D>137.2667</D><D>131.3000</D><D>125.6667</D>
</Data>
</Datas>
</FluorData>
