# Supplementary material for: The negative adipogenesis regulator Dlk1 is transcriptionally regulated by Ifrd1 (TIS7) and translationally by its orthologue Ifrd2 (SKMc15)
Source: eLife. 2023 Aug 21;12:e88350. doi: 10.7554/eLife.88350 (PMC10468205; doi:10.7554/eLife.88350)
Supplement: Figure 3—source data 3. [file elife-88350-fig3-data3.zip › Figure 3I/rundata-20210413145605/cycledata.1.39.5.xml]

<FluorData Index="0">
<InstrumentStepNumber>5</InstrumentStepNumber>
<CycleNumber>39</CycleNumber>
<FluorIndex>0</FluorIndex>
<Temperature>60.000</Temperature>
<Datas>
<Data Index="0">
<D>1482.8191</D><D>1657.9769</D><D>2011.0989</D><D>5189.5840</D><D>5653.0229</D><D>5638.9873</D><D>1780.0966</D><D>4544.2393</D><D>1865.2848</D><D>3482.3997</D><D>2716.7998</D><D>2575.0000</D><D>150.3000</D><D>136.5667</D><D>127.5667</D><D>112.7000</D><D>3993.0996</D><D>4306.1265</D><D>4809.4058</D><D>5272.3989</D><D>4586.6729</D><D>6015.9980</D><D>2547.5999</D><D>2377.5999</D><D>1773.7574</D><D>4246.3931</D><D>4216.7993</D><D>3732.5994</D><D>143.6667</D><D>129.7333</D><D>116.9667</D><D>106.5667</D><D>130.5000</D><D>147.4333</D><D>169.2000</D><D>149.4667</D><D>152.9333</D><D>157.2667</D><D>155.4333</D><D>163.3667</D><D>157.6000</D><D>157.6000</D><D>153.0667</D><D>143.9000</D><D>141.3000</D><D>127.8333</D><D>121.9000</D><D>107.4000</D><D>121.8000</D><D>132.1667</D><D>131.9333</D><D>140.7667</D><D>132.8000</D><D>143.3333</D><D>150.9000</D><D>151.1667</D><D>146.4000</D><D>155.9333</D><D>145.0667</D><D>133.6000</D><D>130.2000</D><D>127.7000</D><D>120.3667</D><D>108.7667</D><D>117.5000</D><D>141.5333</D><D>132.7333</D><D>145.7000</D><D>135.2000</D><D>178.3000</D><D>158.3333</D><D>170.4333</D><D>175.7333</D><D>168.8000</D><D>155.0333</D><D>143.7333</D><D>137.0000</D><D>149.2000</D><D>123.7667</D><D>115.1000</D><D>121.6333</D><D>131.7333</D><D>605.3333</D><D>144.4333</D><D>135.9333</D><D>140.9333</D><D>166.0000</D><D>156.6667</D><D>159.2333</D><D>149.1667</D><D>144.1667</D><D>138.3000</D><D>136.3000</D><D>136.9333</D><D>132.6000</D><D>126.2667</D>
</Data>
</Datas>
</FluorData>
