# Supplementary material for: The negative adipogenesis regulator Dlk1 is transcriptionally regulated by Ifrd1 (TIS7) and translationally by its orthologue Ifrd2 (SKMc15)
Source: eLife. 2023 Aug 21;12:e88350. doi: 10.7554/eLife.88350 (PMC10468205; doi:10.7554/eLife.88350)
Supplement: Figure 3—source data 3. [file elife-88350-fig3-data3.zip › Figure 3I/rundata-20210413145605/cycledata.1.4.5.xml]

<FluorData Index="0">
<InstrumentStepNumber>5</InstrumentStepNumber>
<CycleNumber>4</CycleNumber>
<FluorIndex>0</FluorIndex>
<Temperature>60.000</Temperature>
<Datas>
<Data Index="0">
<D>1249.6666</D><D>1504.2798</D><D>1570.6884</D><D>1665.7493</D><D>1812.6311</D><D>1805.2366</D><D>1734.9934</D><D>1897.3927</D><D>1812.8120</D><D>1946.8987</D><D>1968.5000</D><D>1812.0742</D><D>139.5667</D><D>129.5000</D><D>121.2000</D><D>107.9000</D><D>967.8666</D><D>1045.4333</D><D>1157.7000</D><D>1222.4667</D><D>1078.2000</D><D>1364.0989</D><D>1397.9988</D><D>1402.1312</D><D>1378.9331</D><D>1401.0658</D><D>1398.7008</D><D>1287.7999</D><D>128.4333</D><D>119.6000</D><D>109.6000</D><D>102.3333</D><D>112.8667</D><D>123.1667</D><D>143.1667</D><D>122.7333</D><D>128.4667</D><D>132.7333</D><D>135.5000</D><D>151.1667</D><D>144.8333</D><D>140.0333</D><D>132.3667</D><D>128.8000</D><D>130.4333</D><D>121.3667</D><D>115.6000</D><D>101.7000</D><D>112.8333</D><D>122.5333</D><D>120.4667</D><D>127.4333</D><D>122.1667</D><D>129.7667</D><D>135.5667</D><D>139.9000</D><D>135.4000</D><D>138.9000</D><D>129.6667</D><D>125.2000</D><D>122.8333</D><D>119.6667</D><D>114.9000</D><D>103.2333</D><D>110.5000</D><D>130.3667</D><D>125.1333</D><D>141.8000</D><D>126.2000</D><D>160.1000</D><D>142.9667</D><D>159.9000</D><D>160.3667</D><D>152.1333</D><D>137.0333</D><D>136.7000</D><D>131.9333</D><D>141.5000</D><D>117.0333</D><D>109.7333</D><D>113.5667</D><D>124.5000</D><D>598.1667</D><D>138.7667</D><D>129.0000</D><D>135.4667</D><D>152.6667</D><D>149.0667</D><D>148.0667</D><D>142.9333</D><D>134.8000</D><D>133.2333</D><D>130.2000</D><D>131.8000</D><D>126.3000</D><D>120.5333</D>
</Data>
</Datas>
</FluorData>
