# Supplementary material for: The negative adipogenesis regulator Dlk1 is transcriptionally regulated by Ifrd1 (TIS7) and translationally by its orthologue Ifrd2 (SKMc15)
Source: eLife. 2023 Aug 21;12:e88350. doi: 10.7554/eLife.88350 (PMC10468205; doi:10.7554/eLife.88350)
Supplement: Figure 3—source data 3. [file elife-88350-fig3-data3.zip › Figure 3I/rundata-20210413145605/cycledata.1.40.5.xml]

<FluorData Index="0">
<InstrumentStepNumber>5</InstrumentStepNumber>
<CycleNumber>40</CycleNumber>
<FluorIndex>0</FluorIndex>
<Temperature>60.000</Temperature>
<Datas>
<Data Index="0">
<D>1633.8802</D><D>1739.9943</D><D>2276.8997</D><D>5350.1519</D><D>5848.9980</D><D>5815.9854</D><D>1783.3403</D><D>4962.9995</D><D>1867.9009</D><D>3998.5986</D><D>3127.3999</D><D>2969.4998</D><D>151.6333</D><D>136.9000</D><D>130.0333</D><D>112.6000</D><D>4038.4016</D><D>4360.1274</D><D>4882.7778</D><D>5326.6777</D><D>4613.2568</D><D>6108.9961</D><D>3034.2998</D><D>2893.4998</D><D>2071.2000</D><D>4491.7412</D><D>4456.5752</D><D>3972.6992</D><D>144.1333</D><D>129.7667</D><D>115.7667</D><D>106.2333</D><D>130.5000</D><D>147.8667</D><D>171.2333</D><D>149.3333</D><D>155.4667</D><D>160.7333</D><D>156.1333</D><D>167.5000</D><D>162.4000</D><D>160.2667</D><D>154.2333</D><D>145.1667</D><D>143.1667</D><D>129.2000</D><D>122.4000</D><D>109.2667</D><D>122.8000</D><D>132.0000</D><D>132.4000</D><D>141.7000</D><D>132.9333</D><D>145.1667</D><D>154.1333</D><D>154.2667</D><D>150.8333</D><D>159.6000</D><D>144.3000</D><D>134.6333</D><D>131.3667</D><D>129.2667</D><D>122.0000</D><D>109.5667</D><D>117.4667</D><D>139.0667</D><D>133.4333</D><D>146.3667</D><D>135.4333</D><D>180.5333</D><D>160.9333</D><D>173.8333</D><D>177.8333</D><D>171.1000</D><D>156.0333</D><D>143.7333</D><D>137.5333</D><D>147.7667</D><D>122.3000</D><D>114.0333</D><D>121.9333</D><D>131.4000</D><D>604.5000</D><D>145.2000</D><D>136.3333</D><D>141.5333</D><D>165.7333</D><D>156.6000</D><D>159.9667</D><D>148.4000</D><D>142.4333</D><D>138.5667</D><D>137.1667</D><D>137.0000</D><D>133.4667</D><D>126.2333</D>
</Data>
</Datas>
</FluorData>
