# Supplementary material for: The negative adipogenesis regulator Dlk1 is transcriptionally regulated by Ifrd1 (TIS7) and translationally by its orthologue Ifrd2 (SKMc15)
Source: eLife. 2023 Aug 21;12:e88350. doi: 10.7554/eLife.88350 (PMC10468205; doi:10.7554/eLife.88350)
Supplement: Figure 3—source data 3. [file elife-88350-fig3-data3.zip › Figure 3I/rundata-20210413145605/cycledata.1.5.5.xml]

<FluorData Index="0">
<InstrumentStepNumber>5</InstrumentStepNumber>
<CycleNumber>5</CycleNumber>
<FluorIndex>0</FluorIndex>
<Temperature>60.000</Temperature>
<Datas>
<Data Index="0">
<D>1250.1666</D><D>1499.7086</D><D>1576.1239</D><D>1657.0005</D><D>1811.8927</D><D>1795.3683</D><D>1722.7614</D><D>1894.9949</D><D>1793.9634</D><D>1934.0017</D><D>1961.6998</D><D>1792.8392</D><D>139.5333</D><D>129.3667</D><D>121.8333</D><D>107.4000</D><D>972.5333</D><D>1042.2667</D><D>1156.4333</D><D>1223.4667</D><D>1081.7667</D><D>1365.2006</D><D>1402.6321</D><D>1406.7288</D><D>1383.4336</D><D>1402.6671</D><D>1396.7655</D><D>1292.2667</D><D>130.2333</D><D>120.7333</D><D>111.8333</D><D>101.3333</D><D>112.7667</D><D>125.2333</D><D>141.8000</D><D>121.9000</D><D>127.6000</D><D>132.9000</D><D>136.1333</D><D>148.9667</D><D>143.5667</D><D>139.8667</D><D>135.0000</D><D>127.6000</D><D>128.3667</D><D>120.5333</D><D>116.9667</D><D>102.6000</D><D>113.6667</D><D>124.4333</D><D>120.2333</D><D>129.7333</D><D>123.1000</D><D>130.6667</D><D>135.9000</D><D>141.9000</D><D>135.5667</D><D>140.2333</D><D>129.9333</D><D>125.3667</D><D>121.8000</D><D>122.0333</D><D>114.9333</D><D>104.8000</D><D>109.2000</D><D>130.9333</D><D>124.8333</D><D>143.1000</D><D>127.0667</D><D>163.1000</D><D>143.3000</D><D>160.3333</D><D>159.4667</D><D>151.3667</D><D>138.6000</D><D>135.6667</D><D>132.2667</D><D>141.6333</D><D>115.7333</D><D>108.8333</D><D>116.4000</D><D>125.2000</D><D>600.7333</D><D>139.3333</D><D>130.3000</D><D>135.7667</D><D>154.4667</D><D>150.3333</D><D>150.1333</D><D>143.2667</D><D>136.1000</D><D>132.2000</D><D>129.6667</D><D>132.0000</D><D>127.4667</D><D>120.9333</D>
</Data>
</Datas>
</FluorData>
