# Supplementary material for: The negative adipogenesis regulator Dlk1 is transcriptionally regulated by Ifrd1 (TIS7) and translationally by its orthologue Ifrd2 (SKMc15)
Source: eLife. 2023 Aug 21;12:e88350. doi: 10.7554/eLife.88350 (PMC10468205; doi:10.7554/eLife.88350)
Supplement: Figure 3—source data 3. [file elife-88350-fig3-data3.zip › Figure 3I/rundata-20210413145605/cycledata.1.6.5.xml]

<FluorData Index="0">
<InstrumentStepNumber>5</InstrumentStepNumber>
<CycleNumber>6</CycleNumber>
<FluorIndex>0</FluorIndex>
<Temperature>60.000</Temperature>
<Datas>
<Data Index="0">
<D>1241.8000</D><D>1499.0585</D><D>1569.6058</D><D>1662.4470</D><D>1814.4492</D><D>1797.5336</D><D>1728.5792</D><D>1900.8900</D><D>1803.9241</D><D>1944.1964</D><D>1966.0989</D><D>1794.9620</D><D>140.1000</D><D>131.5000</D><D>123.2000</D><D>108.3667</D><D>974.6667</D><D>1043.2000</D><D>1159.1666</D><D>1227.6333</D><D>1086.8334</D><D>1368.8669</D><D>1398.3315</D><D>1405.9961</D><D>1387.1318</D><D>1406.7018</D><D>1395.2667</D><D>1296.2333</D><D>129.9667</D><D>120.9333</D><D>111.2333</D><D>102.7000</D><D>113.3667</D><D>124.3667</D><D>142.6000</D><D>122.9000</D><D>127.2000</D><D>132.2667</D><D>137.3667</D><D>148.9667</D><D>145.0667</D><D>139.7333</D><D>133.7000</D><D>129.1000</D><D>131.0333</D><D>120.9667</D><D>115.4667</D><D>101.3000</D><D>113.1000</D><D>122.8000</D><D>120.7000</D><D>128.9000</D><D>123.0000</D><D>128.8000</D><D>135.4333</D><D>139.5667</D><D>133.4333</D><D>137.2667</D><D>128.8333</D><D>124.5667</D><D>122.4000</D><D>121.3000</D><D>113.9333</D><D>103.5667</D><D>111.3000</D><D>133.0000</D><D>125.2667</D><D>142.3667</D><D>126.8333</D><D>159.6333</D><D>144.3667</D><D>161.3000</D><D>162.1000</D><D>152.5333</D><D>139.0667</D><D>136.7333</D><D>133.4333</D><D>139.9000</D><D>117.3333</D><D>110.4333</D><D>115.5000</D><D>124.6667</D><D>599.5000</D><D>139.2667</D><D>129.6333</D><D>135.0000</D><D>152.9000</D><D>148.8333</D><D>148.8667</D><D>143.3667</D><D>135.7667</D><D>131.0333</D><D>128.7667</D><D>131.4667</D><D>125.9667</D><D>121.7333</D>
</Data>
</Datas>
</FluorData>
