# Supplementary material for: The negative adipogenesis regulator Dlk1 is transcriptionally regulated by Ifrd1 (TIS7) and translationally by its orthologue Ifrd2 (SKMc15)
Source: eLife. 2023 Aug 21;12:e88350. doi: 10.7554/eLife.88350 (PMC10468205; doi:10.7554/eLife.88350)
Supplement: Figure 3—source data 3. [file elife-88350-fig3-data3.zip › Figure 3I/rundata-20210413145605/cycledata.1.7.5.xml]

<FluorData Index="0">
<InstrumentStepNumber>5</InstrumentStepNumber>
<CycleNumber>7</CycleNumber>
<FluorIndex>0</FluorIndex>
<Temperature>60.000</Temperature>
<Datas>
<Data Index="0">
<D>1241.9000</D><D>1504.5586</D><D>1574.6313</D><D>1659.2463</D><D>1818.6718</D><D>1800.5198</D><D>1723.9248</D><D>1884.5063</D><D>1799.7635</D><D>1944.7959</D><D>1962.6990</D><D>1795.1049</D><D>139.3000</D><D>130.7667</D><D>122.3333</D><D>106.1667</D><D>976.2667</D><D>1041.9667</D><D>1161.7667</D><D>1230.0333</D><D>1089.5333</D><D>1373.6664</D><D>1401.5985</D><D>1407.5306</D><D>1385.3323</D><D>1404.0649</D><D>1401.8639</D><D>1295.3666</D><D>129.9000</D><D>121.5000</D><D>111.0333</D><D>101.4667</D><D>116.4333</D><D>125.8667</D><D>143.2000</D><D>124.0333</D><D>127.8333</D><D>132.8333</D><D>136.9333</D><D>149.8000</D><D>146.3333</D><D>142.2333</D><D>134.1333</D><D>127.7333</D><D>132.2333</D><D>122.0333</D><D>116.5667</D><D>102.6000</D><D>115.2667</D><D>124.1333</D><D>122.2667</D><D>129.0000</D><D>123.2000</D><D>129.7667</D><D>135.7333</D><D>139.4000</D><D>134.6667</D><D>140.3333</D><D>130.8333</D><D>126.5667</D><D>122.4667</D><D>122.5667</D><D>114.4333</D><D>105.7000</D><D>112.1333</D><D>133.2000</D><D>127.4333</D><D>141.8667</D><D>128.7667</D><D>162.2000</D><D>145.6000</D><D>160.5333</D><D>162.0667</D><D>153.9667</D><D>139.6333</D><D>136.4000</D><D>132.4333</D><D>140.9000</D><D>118.6667</D><D>111.7000</D><D>116.6000</D><D>125.9333</D><D>598.1334</D><D>139.1333</D><D>130.6333</D><D>134.3000</D><D>154.5667</D><D>149.6000</D><D>148.3000</D><D>143.2333</D><D>137.0667</D><D>134.8333</D><D>131.7000</D><D>131.0000</D><D>127.1667</D><D>121.5000</D>
</Data>
</Datas>
</FluorData>
