# Supplementary material for: The negative adipogenesis regulator Dlk1 is transcriptionally regulated by Ifrd1 (TIS7) and translationally by its orthologue Ifrd2 (SKMc15)
Source: eLife. 2023 Aug 21;12:e88350. doi: 10.7554/eLife.88350 (PMC10468205; doi:10.7554/eLife.88350)
Supplement: Figure 3—source data 3. [file elife-88350-fig3-data3.zip › Figure 3I/rundata-20210413145605/cycledata.1.8.5.xml]

<FluorData Index="0">
<InstrumentStepNumber>5</InstrumentStepNumber>
<CycleNumber>8</CycleNumber>
<FluorIndex>0</FluorIndex>
<Temperature>60.000</Temperature>
<Datas>
<Data Index="0">
<D>1233.2333</D><D>1505.1771</D><D>1577.6653</D><D>1667.5864</D><D>1823.8053</D><D>1799.3672</D><D>1730.8004</D><D>1900.9885</D><D>1803.0339</D><D>1938.5983</D><D>1960.9989</D><D>1803.8372</D><D>140.1000</D><D>130.8000</D><D>122.9667</D><D>107.3000</D><D>971.2333</D><D>1049.5000</D><D>1163.8000</D><D>1230.2000</D><D>1088.5000</D><D>1372.3667</D><D>1400.2682</D><D>1410.3342</D><D>1392.0986</D><D>1412.5631</D><D>1406.9641</D><D>1295.9333</D><D>130.3000</D><D>119.7000</D><D>110.3667</D><D>102.8000</D><D>115.3667</D><D>124.7333</D><D>141.9667</D><D>123.7000</D><D>127.5667</D><D>133.3333</D><D>137.6333</D><D>151.7667</D><D>146.0667</D><D>139.5333</D><D>135.7333</D><D>129.6667</D><D>131.4000</D><D>122.7333</D><D>116.7000</D><D>102.6667</D><D>114.3000</D><D>123.7000</D><D>121.3667</D><D>128.0333</D><D>122.0000</D><D>129.6333</D><D>135.7667</D><D>141.4000</D><D>135.5000</D><D>140.5333</D><D>128.3333</D><D>124.7333</D><D>123.0667</D><D>121.5000</D><D>113.3667</D><D>104.1333</D><D>110.6000</D><D>131.9333</D><D>124.5000</D><D>141.4000</D><D>126.4000</D><D>161.3333</D><D>142.9000</D><D>160.2333</D><D>158.8333</D><D>152.9333</D><D>139.2333</D><D>135.7000</D><D>131.3000</D><D>141.3000</D><D>117.4333</D><D>109.0333</D><D>115.5333</D><D>126.8333</D><D>603.0667</D><D>138.5333</D><D>130.4000</D><D>135.7000</D><D>154.2000</D><D>151.1333</D><D>149.9667</D><D>143.5667</D><D>137.3333</D><D>132.9000</D><D>131.7667</D><D>132.0000</D><D>128.3667</D><D>122.9667</D>
</Data>
</Datas>
</FluorData>
