# Supplementary material for: The negative adipogenesis regulator Dlk1 is transcriptionally regulated by Ifrd1 (TIS7) and translationally by its orthologue Ifrd2 (SKMc15)
Source: eLife. 2023 Aug 21;12:e88350. doi: 10.7554/eLife.88350 (PMC10468205; doi:10.7554/eLife.88350)
Supplement: Figure 3—source data 3. [file elife-88350-fig3-data3.zip › Figure 3I/rundata-20210413145605/cycledata.1.9.5.xml]

<FluorData Index="0">
<InstrumentStepNumber>5</InstrumentStepNumber>
<CycleNumber>9</CycleNumber>
<FluorIndex>0</FluorIndex>
<Temperature>60.000</Temperature>
<Datas>
<Data Index="0">
<D>1236.1333</D><D>1513.6282</D><D>1579.0171</D><D>1671.0137</D><D>1822.6339</D><D>1810.7124</D><D>1723.9421</D><D>1902.0927</D><D>1811.2258</D><D>1938.2002</D><D>1952.8009</D><D>1795.5272</D><D>140.9000</D><D>131.5333</D><D>123.2667</D><D>107.9333</D><D>972.3333</D><D>1051.8334</D><D>1167.0000</D><D>1237.8667</D><D>1093.3000</D><D>1386.3311</D><D>1405.6699</D><D>1417.7957</D><D>1389.5647</D><D>1413.8302</D><D>1406.1289</D><D>1299.2334</D><D>129.8000</D><D>122.0667</D><D>111.9667</D><D>102.8333</D><D>115.0000</D><D>124.8667</D><D>142.0333</D><D>125.3000</D><D>128.0333</D><D>134.4333</D><D>135.7333</D><D>153.0667</D><D>146.7333</D><D>141.1000</D><D>135.3000</D><D>130.0333</D><D>133.0667</D><D>122.4667</D><D>116.2333</D><D>103.0667</D><D>113.6333</D><D>124.0333</D><D>120.9000</D><D>129.6333</D><D>123.2667</D><D>129.8667</D><D>135.9667</D><D>139.2333</D><D>135.5333</D><D>138.9333</D><D>129.6667</D><D>125.2667</D><D>122.0667</D><D>120.9000</D><D>113.8000</D><D>104.1667</D><D>110.3333</D><D>131.7333</D><D>125.4000</D><D>143.2333</D><D>126.9667</D><D>162.2000</D><D>143.9000</D><D>160.3667</D><D>159.4667</D><D>150.9667</D><D>139.1000</D><D>137.1333</D><D>134.4333</D><D>140.8667</D><D>117.1333</D><D>108.0667</D><D>116.5667</D><D>127.5333</D><D>601.2000</D><D>141.4667</D><D>130.0000</D><D>136.4333</D><D>154.0333</D><D>149.6000</D><D>149.2000</D><D>144.7333</D><D>137.7667</D><D>132.7000</D><D>131.9667</D><D>132.8000</D><D>126.9000</D><D>121.7667</D>
</Data>
</Datas>
</FluorData>
