# Supplementary material for: The negative adipogenesis regulator Dlk1 is transcriptionally regulated by Ifrd1 (TIS7) and translationally by its orthologue Ifrd2 (SKMc15)
Source: eLife. 2023 Aug 21;12:e88350. doi: 10.7554/eLife.88350 (PMC10468205; doi:10.7554/eLife.88350)
Supplement: Figure 3—source data 3. [file elife-88350-fig3-data3.zip › Figure 3I/rundata-20210413145605/cycledata.4.30.5.xml]

<FluorData Index="3">
<InstrumentStepNumber>5</InstrumentStepNumber>
<CycleNumber>30</CycleNumber>
<FluorIndex>3</FluorIndex>
<Temperature>60.000</Temperature>
<Datas>
<Data Index="0" Omitted="true">

</Data>
</Datas>
</FluorData>
