# Supplementary material for: The negative adipogenesis regulator Dlk1 is transcriptionally regulated by Ifrd1 (TIS7) and translationally by its orthologue Ifrd2 (SKMc15)
Source: eLife. 2023 Aug 21;12:e88350. doi: 10.7554/eLife.88350 (PMC10468205; doi:10.7554/eLife.88350)
Supplement: Figure 3—figure supplement 1—source data 1. [file elife-88350-fig3-figsupp1-data1.zip]

Archive with 4 entries (3 files):
- Figure 3 - figure supplement 1/
- Figure 3 - figure supplement 1/amido black - right membrane.tif
- Figure 3 - figure supplement 1/DLK-1 upper membrane.Tif
- Figure 3 - figure supplement 1/Figure 3 - figure  supplement 1 labeled.pdf
