# Supplementary material for: The negative adipogenesis regulator Dlk1 is transcriptionally regulated by Ifrd1 (TIS7) and translationally by its orthologue Ifrd2 (SKMc15)
Source: eLife. 2023 Aug 21;12:e88350. doi: 10.7554/eLife.88350 (PMC10468205; doi:10.7554/eLife.88350)
Supplement: Figure 4—source data 2. [file elife-88350-fig4-data2.zip]

Archive with 5 entries (4 files):
- Figure 4B - source data/
- Figure 4B - source data/Amido black.jpg
- Figure 4B - source data/Collagen.Tif
- Figure 4B - source data/DLK1.tif
- Figure 4B - source data/manuscript Figure 4B labeled.pdf
