# Supplementary material for: The negative adipogenesis regulator Dlk1 is transcriptionally regulated by Ifrd1 (TIS7) and translationally by its orthologue Ifrd2 (SKMc15)
Source: eLife. 2023 Aug 21;12:e88350. doi: 10.7554/eLife.88350 (PMC10468205; doi:10.7554/eLife.88350)
Supplement: Figure 4—source data 3. [file elife-88350-fig4-data3.zip]

Archive with 4 entries (3 files):
- Figure 4G - source data/
- Figure 4G - source data/04_06_2021_p42 44 15,2s.jpg
- Figure 4G - source data/04_06_2021_Pp42 44 1min.jpg
- Figure 4G - source data/manuscript Fig 4G.pdf
